# Supplementary material for: Relative Contributions of Spectral and Temporal Cues to Korean Phoneme Recognition
Source: PLoS One. 2015 Jul 10;10(7):e0131807. doi: 10.1371/journal.pone.0131807 (PMC4498788; doi:10.1371/journal.pone.0131807)
Supplement: S1 Table — Each Excel sheet contains data from one subject (N = 11). The first column represents talkers with 1 coded for the female and 2 coded for the male talker. Columns 2 and 3 are stimuli and responses with values from 1 to 18 representing ba, cha, da, ga, ha, ja, jja, ka, kka, ma, na, pa, ppa, ra, sa, ssa, ta, and tta, respectively. Column 4 presents the test conditions with number of channels and lowpass cutoff frequency labeled. (XLS) [file pone.0131807.s001.xls]

## Sheet: Subject 1
Speaker	Stimulus	Response	Condition
1	4	5	Nchan=1; LPF=1 HZ
2	13	12
1	12	17
1	15	5
1	11	12
2	1	8
1	2	2
1	5	12
2	11	5
2	6	17
1	6	16
1	8	3
2	2	4
1	13	7
1	1	14
1	10	12
2	4	6
2	8	2
2	10	16
1	16	5
2	16	17
2	14	12
2	9	2
1	14	8
2	12	5
1	18	12
2	18	5
2	15	5
2	3	8
1	17	5
2	7	10
2	5	11
1	3	5
2	17	10
1	9	17
1	7	12
2	2	5	Nchan=1; LPF=2 HZ
2	11	5
2	12	12
1	8	17
2	1	2
2	14	8
2	13	5
2	5	12
1	1	16
2	18	11
1	13	1
1	11	13
2	8	11
2	9	9
2	16	12
1	18	17
1	16	5
2	10	10
1	5	11
1	10	5
2	7	16
1	17	5
2	17	8
1	14	5
1	12	5
1	9	11
1	15	16
2	4	15
2	6	11
1	2	10
1	4	2
1	7	7
1	3	12
2	15	16
1	6	8
2	3	2
1	11	5	Nchan=1; LPF=4 HZ
2	6	12
1	7	9
2	14	17
2	15	10
2	1	12
2	12	5
1	14	2
1	5	5
2	11	13
1	4	10
1	2	12
2	7	5
2	10	17
2	17	9
1	6	8
2	2	11
2	9	4
1	10	5
2	4	5
1	12	12
2	8	10
2	13	5
1	16	8
2	5	5
2	3	12
2	16	5
1	9	5
1	18	5
1	3	5
1	17	5
2	18	5
1	13	5
1	8	5
1	15	15
1	1	5
2	17	16	Nchan=1; LPF=8 HZ
2	4	9
2	14	13
2	8	5
2	9	10
2	18	8
1	10	12
1	18	17
1	13	1
1	5	15
1	4	6
1	3	11
1	11	3
2	7	8
1	1	12
1	16	13
2	11	4
2	15	10
2	13	11
1	17	8
1	8	15
2	2	17
2	6	2
1	7	6
2	10	15
1	9	10
2	1	2
1	2	14
2	5	11
2	12	5
1	15	9
1	14	16
1	6	17
2	16	6
1	12	4
2	3	8
2	17	2	Nchan=1; LPF=16 HZ
2	2	12
1	3	5
1	7	2
2	8	2
1	4	12
2	11	15
1	10	16
2	1	2
2	10	8
1	15	15
1	6	5
1	16	10
2	18	12
2	13	17
2	14	11
2	6	2
2	4	2
1	8	8
2	5	12
1	18	17
1	9	12
2	7	12
1	11	5
1	12	8
1	2	2
2	9	12
1	5	11
2	12	2
1	13	12
1	17	8
1	1	5
2	3	17
1	14	15
2	15	5
2	16	15
2	16	5	Nchan=1; LPF=32 HZ
1	4	12
2	17	13
1	2	5
1	3	5
2	12	12
1	11	8
2	6	16
1	18	5
1	7	3
2	3	11
1	9	16
1	13	17
2	10	3
1	16	9
2	4	11
1	12	2
1	10	14
1	14	12
2	18	11
1	5	6
2	9	8
2	1	4
2	13	3
1	6	15
2	8	13
2	15	15
1	17	1
2	11	13
1	1	15
2	2	8
2	5	2
1	15	5
2	7	12
2	14	17
1	8	7
2	10	12	Nchan=1; LPF=64 HZ
1	3	5
1	14	5
1	4	17
1	11	8
1	8	5
2	7	12
1	10	17
1	1	14
2	11	7
1	7	3
1	15	9
2	9	15
2	3	8
2	16	16
2	6	2
1	2	17
1	17	4
2	18	12
1	18	5
2	5	12
2	13	12
2	12	2
1	13	17
1	9	8
2	4	1
2	15	15
2	14	1
1	12	17
2	1	6
1	16	2
1	5	15
1	6	2
2	8	12
2	17	12
2	2	8
2	8	18	Nchan=1; LPF=128 HZ
2	1	17
1	16	8
2	13	4
1	13	12
1	14	11
2	2	8
2	17	2
2	12	12
2	16	17
2	7	12
2	5	5
1	1	8
1	5	16
1	11	12
1	6	9
2	6	16
2	15	15
1	9	17
1	8	8
1	10	12
1	2	17
1	7	8
2	18	12
2	11	12
1	15	17
1	18	12
2	9	8
1	3	8
2	14	17
2	10	12
1	17	2
1	4	8
1	12	8
2	4	12
2	3	17
2	5	2	Nchan=1; LPF=256 HZ
1	15	15
1	16	16
2	13	2
1	6	6
1	17	12
2	15	15
1	14	15
2	11	13
1	18	14
2	18	11
2	7	9
2	10	10
2	9	16
2	1	7
1	7	8
2	12	12
1	9	17
1	2	2
2	3	3
2	2	10
2	17	9
1	8	16
2	6	17
1	11	11
1	3	13
1	13	17
1	10	9
2	14	5
1	5	15
1	4	16
1	12	6
2	4	6
2	16	2
2	8	16
1	1	15
2	18	4	Nchan=1; LPF=512 HZ
1	11	16
2	8	8
1	16	7
2	10	12
1	6	11
2	6	6
2	2	3
2	4	15
1	8	10
2	15	9
1	14	17
1	12	16
2	13	15
1	13	5
1	15	4
2	17	12
1	1	6
2	3	17
1	3	18
2	1	11
2	9	4
1	18	16
1	5	9
2	7	15
2	12	16
2	14	8
1	4	11
1	10	5
2	5	9
1	2	6
2	16	11
2	11	5
1	7	8
1	9	15
1	17	10
2	3	16	Nchan=2; LPF=1 HZ
2	9	15
1	2	16
1	7	11
1	15	2
1	3	4
2	16	9
1	8	11
2	12	15
2	18	5
1	5	12
2	15	17
1	13	9
1	17	15
2	6	16
1	6	15
1	18	5
2	5	15
1	10	11
2	11	17
2	1	15
2	17	15
1	4	15
1	9	15
2	4	15
2	8	11
2	14	16
2	2	9
1	14	11
1	1	15
2	13	4
1	11	11
2	7	6
1	12	15
1	16	15
2	10	6
2	7	15	Nchan=2; LPF=2 HZ
2	6	16
1	5	5
1	10	12
1	8	8
2	4	10
1	3	3
2	16	11
2	3	14
2	10	1
1	16	11
1	9	10
1	7	16
1	15	16
2	17	15
1	4	16
1	1	12
2	8	6
1	13	5
1	11	6
2	1	2
1	6	15
2	12	6
2	18	5
2	11	11
2	14	11
2	15	15
1	2	2
2	5	15
1	18	8
2	2	2
2	9	5
1	12	2
2	13	5
1	14	14
1	17	5
1	14	14	Nchan=2; LPF=4 HZ
1	2	15
1	4	15
2	7	16
1	10	11
2	11	11
1	8	5
1	17	15
2	12	15
1	6	6
1	12	2
2	14	15
2	6	2
2	2	2
2	1	6
2	8	9
1	9	5
2	13	17
2	9	15
1	18	5
2	18	5
1	15	15
1	16	15
1	3	3
1	1	15
2	10	15
1	11	10
2	5	6
1	7	2
2	15	15
2	16	15
1	13	5
2	4	16
1	5	5
2	3	2
2	17	2
2	15	15	Nchan=2; LPF=8 HZ
1	8	17
2	4	12
1	14	14
1	18	17
2	13	8
2	10	10
1	3	3
1	10	11
1	6	2
1	1	6
2	11	11
2	14	11
1	2	2
1	13	12
1	9	17
2	3	6
2	9	15
2	7	2
1	5	15
2	12	2
2	17	7
2	5	2
1	17	2
2	1	6
1	16	1
2	6	2
2	2	7
2	16	15
1	4	9
1	7	6
1	12	2
1	11	11
1	15	15
2	8	12
2	18	17
1	16	15	Nchan=2; LPF=16 HZ
2	1	6
2	7	2
2	8	15
2	5	16
2	12	15
2	3	2
1	7	2
2	18	7
2	4	12
1	17	6
1	10	15
1	3	2
1	1	1
1	18	2
2	16	15
2	2	6
1	9	2
2	11	10
1	13	17
1	12	7
1	6	6
1	2	2
1	15	15
2	9	2
1	14	15
1	8	2
2	15	2
2	14	15
2	6	6
1	11	14
2	10	15
2	17	6
1	4	12
2	13	18
1	5	15
2	16	15	Nchan=2; LPF=32 HZ
1	10	2
2	2	2
1	18	8
2	15	16
1	15	15
2	9	2
1	14	16
2	4	5
1	3	2
1	1	2
2	13	12
1	8	2
2	6	2
1	9	5
1	11	15
1	2	2
2	14	16
2	3	2
1	16	16
2	1	2
2	18	7
1	12	2
2	5	15
2	10	2
1	4	9
2	8	2
1	5	15
1	6	2
2	17	15
1	7	2
1	17	2
2	7	2
1	13	17
2	12	7
2	11	2
1	1	8	Nchan=2; LPF=64 HZ
2	3	7
2	12	2
1	12	11
1	15	15
2	5	2
2	1	2
2	13	11
1	2	2
1	17	17
2	10	10
1	16	15
1	18	17
1	4	8
1	7	7
1	14	11
1	6	2
1	3	12
1	11	11
1	10	11
2	16	15
1	5	15
1	9	17
2	2	7
2	14	11
2	8	12
2	9	8
2	6	2
2	11	11
2	18	12
1	13	12
2	4	8
2	17	2
2	15	2
1	8	8
2	7	2
1	17	12	Nchan=2; LPF=128 HZ
1	3	12
1	12	12
2	14	5
2	10	10
1	13	12
2	13	8
1	14	10
2	15	15
1	6	7
1	15	15
1	8	4
1	4	8
2	1	6
2	4	8
2	18	17
2	16	15
1	2	1
2	17	17
1	16	15
2	9	8
1	5	15
2	8	8
1	18	17
2	2	2
1	1	8
2	11	11
2	7	7
2	3	2
2	5	8
1	7	7
1	9	8
2	12	17
1	10	11
1	11	11
2	6	2
2	11	14	Nchan=2; LPF=256 HZ
2	18	9
1	14	11
2	10	4
1	15	10
2	3	16
2	5	8
1	3	5
2	15	3
1	7	10
1	8	1
1	5	6
1	12	12
2	2	17
1	9	10
2	7	11
2	17	18
1	16	12
2	9	3
2	6	4
2	1	5
2	8	15
2	14	16
1	17	11
1	2	9
2	16	15
1	13	12
2	13	11
1	4	17
2	12	8
2	4	9
1	10	14
1	1	2
1	18	8
1	11	11
1	6	7
2	14	12	Nchan=2; LPF=512 HZ
1	12	5
2	11	8
2	7	10
2	2	2
1	8	8
1	11	11
1	3	3
1	4	4
1	5	5
2	5	16
1	14	14
2	12	1
1	17	6
2	16	15
1	9	11
2	13	1
1	16	15
2	8	1
2	1	6
2	9	1
1	1	2
2	3	2
2	10	14
1	18	4
1	10	11
1	7	7
1	2	2
1	15	16
1	13	8
2	4	9
2	17	15
2	18	12
2	15	16
1	6	7
2	6	2
1	16	15	Nchan=3; LPF=1 HZ
1	2	15
2	4	16
1	10	5
2	9	5
2	3	5
1	5	12
1	18	5
1	7	15
1	6	15
2	13	5
1	3	5
2	2	15
2	11	5
1	14	11
2	8	5
1	12	12
2	5	17
2	10	8
2	17	5
2	1	15
2	16	16
1	13	5
1	4	5
1	17	5
2	6	16
1	11	14
2	7	16
2	15	15
1	1	5
1	8	5
2	14	16
2	18	5
1	15	15
1	9	5
2	12	16
1	5	5	Nchan=3; LPF=2 HZ
1	15	15
1	16	16
2	12	2
2	17	2
1	11	14
1	3	15
2	15	15
2	5	6
2	11	11
2	6	15
1	6	6
1	12	16
2	8	9
2	7	5
2	9	16
1	14	14
1	18	5
2	4	5
1	9	5
2	14	11
2	10	1
2	1	15
2	2	2
2	18	5
1	17	5
1	4	5
1	7	6
1	1	11
2	13	12
1	2	7
2	3	6
2	16	15
1	13	15
1	10	14
1	8	5
2	17	15	Nchan=3; LPF=4 HZ
2	2	16
1	3	5
1	7	15
2	8	5
1	4	5
2	11	12
1	10	11
2	1	14
2	10	5
1	15	15
1	6	16
1	16	16
2	18	8
2	13	10
2	14	2
2	6	2
2	4	5
1	8	5
2	5	15
1	18	16
1	9	5
2	7	2
1	11	14
1	12	5
1	2	15
2	9	5
1	5	5
2	12	2
1	13	5
1	17	5
1	1	5
2	3	2
1	14	14
2	15	16
2	16	15
2	5	2	Nchan=3; LPF=8 HZ
2	14	15
2	3	16
2	2	2
1	14	14
2	13	1
1	10	11
2	10	15
1	12	6
1	7	2
2	8	15
2	1	6
2	11	5
2	7	7
1	9	15
2	18	1
2	12	15
2	16	15
1	4	4
1	13	11
1	17	6
1	5	15
1	2	6
1	3	17
2	15	15
2	6	6
2	4	1
1	8	15
1	11	11
1	18	5
1	1	15
1	15	15
1	6	16
1	16	15
2	9	8
2	17	15
2	13	12	Nchan=3; LPF=16 HZ
2	10	11
2	15	15
1	15	15
1	12	2
2	18	1
2	11	11
1	9	3
1	8	4
1	2	6
2	17	8
2	1	2
2	12	2
2	4	12
1	16	15
1	10	11
2	2	7
2	14	11
2	3	6
1	1	11
1	4	4
2	16	15
2	8	2
1	6	7
1	13	12
1	3	6
1	5	2
2	6	2
2	7	2
1	7	6
1	17	2
2	5	6
2	9	2
1	14	14
1	11	10
1	18	4
1	1	12	Nchan=3; LPF=32 HZ
1	4	8
1	12	17
2	16	16
1	13	1
1	10	11
2	17	2
2	13	12
2	14	10
1	11	11
2	10	11
1	14	14
2	8	8
2	11	11
1	5	14
1	3	3
2	2	6
1	6	7
1	7	7
2	12	14
2	1	6
2	5	2
2	6	6
1	8	8
1	16	14
2	7	2
1	9	8
2	4	2
1	17	2
2	15	16
2	3	2
1	15	15
2	18	12
1	2	6
2	9	8
1	18	1
2	8	8	Nchan=3; LPF=64 HZ
2	14	11
1	12	7
1	2	2
1	5	15
2	15	15
2	11	11
1	4	4
2	6	7
2	9	8
1	17	17
1	8	8
1	14	11
2	18	3
2	13	1
2	3	6
1	7	7
2	10	10
2	2	6
1	15	15
1	9	9
1	6	6
2	5	2
1	3	9
1	18	17
2	16	15
1	10	11
1	16	16
1	11	11
1	1	4
2	7	6
2	4	7
2	12	2
1	13	12
2	17	2
2	1	2
1	1	2	Nchan=3; LPF=128 HZ
2	3	2
2	6	6
2	12	2
1	13	17
2	2	6
2	7	7
2	1	6
2	14	10
1	18	17
1	15	15
1	9	2
1	3	6
2	8	2
1	6	6
2	5	2
1	2	6
2	10	11
2	18	17
2	17	6
2	15	6
1	14	15
1	5	15
2	4	6
2	13	17
2	9	7
1	17	2
1	4	6
1	11	11
2	11	10
1	10	11
1	8	6
1	7	2
2	16	7
1	16	15
1	12	15
1	17	17	Nchan=3; LPF=256 HZ
2	1	7
2	17	2
2	2	2
1	6	6
1	4	4
1	18	9
2	18	3
1	11	11
1	10	11
2	5	6
2	3	6
1	15	15
2	6	6
1	14	11
1	7	7
2	12	17
2	9	9
1	16	16
1	13	12
2	14	9
2	11	11
1	8	4
2	16	16
2	4	8
2	10	11
1	9	9
2	8	12
1	3	9
1	2	2
2	7	7
1	5	14
2	15	16
2	13	10
1	12	7
1	1	5
1	11	14	Nchan=3; LPF=512 HZ
2	6	6
1	7	7
2	14	3
2	15	6
2	1	6
2	12	17
1	14	11
1	5	15
2	11	11
1	4	4
1	2	6
2	7	7
2	10	10
2	17	6
1	6	7
2	2	2
2	9	8
1	10	11
2	4	6
1	12	2
2	8	4
2	13	12
1	16	16
2	5	2
2	3	7
2	16	15
1	9	9
1	18	17
1	3	7
1	17	3
2	18	15
1	13	8
1	8	2
1	15	15
1	1	17
2	18	5	Nchan=4; LPF=1 HZ
1	5	15
1	3	5
2	3	15
1	15	16
1	12	15
2	4	12
2	11	15
1	1	5
1	6	15
2	14	4
2	8	15
2	9	15
2	16	15
2	15	15
1	13	5
2	17	15
1	10	11
2	12	6
1	14	14
1	11	10
1	8	15
1	7	7
1	2	2
1	16	15
2	5	15
2	7	6
2	1	15
2	6	6
2	2	2
1	9	1
1	18	13
2	10	5
1	4	15
2	13	5
1	17	15
2	3	15	Nchan=4; LPF=2 HZ
1	11	14
2	15	15
1	4	5
1	6	15
2	4	15
2	10	5
1	2	15
1	3	5
1	13	5
2	11	14
1	10	11
1	16	15
1	12	5
1	18	5
1	1	5
1	5	15
1	17	5
2	6	15
1	7	15
2	12	6
2	17	6
2	18	5
2	13	5
1	15	15
2	16	16
2	8	15
1	14	14
1	9	5
1	8	5
2	7	16
2	1	5
2	2	15
2	5	17
2	14	5
2	9	5
2	13	5	Nchan=4; LPF=4 HZ
2	3	15
1	3	6
1	1	5
2	14	15
1	17	6
2	1	2
2	16	15
2	18	1
2	6	7
1	6	15
2	17	15
2	9	12
1	15	15
2	4	15
1	5	15
1	10	14
1	12	15
2	15	15
1	4	5
1	11	10
2	7	6
1	18	5
1	7	6
1	13	12
1	9	5
2	5	15
2	11	14
2	12	15
2	2	6
2	8	5
1	14	14
1	16	15
2	10	10
1	2	2
1	8	8
1	13	5	Nchan=4; LPF=8 HZ
1	1	1
2	16	15
2	8	16
2	18	3
2	5	15
2	14	11
2	13	12
2	4	15
1	6	6
1	12	17
1	18	1
1	5	15
1	7	6
1	15	15
2	1	2
1	3	8
2	3	2
2	2	6
2	17	2
1	2	6
1	4	4
1	17	2
2	11	11
1	14	14
1	11	1
2	15	7
2	12	10
2	6	2
1	10	10
2	7	6
2	10	14
1	16	15
1	8	17
2	9	15
1	9	17
2	14	5	Nchan=4; LPF=16 HZ
2	9	14
1	18	12
1	13	12
1	15	15
1	12	6
2	15	15
1	9	12
1	10	10
2	4	1
2	5	10
1	8	4
1	11	14
1	16	15
2	12	6
1	7	6
2	6	6
1	3	1
2	2	6
1	5	5
2	17	6
2	8	6
2	1	12
2	10	10
2	3	6
2	18	11
1	1	5
2	11	10
1	2	6
1	4	8
1	14	10
1	17	4
2	13	12
1	6	6
2	16	15
2	7	7
2	9	17	Nchan=4; LPF=32 HZ
2	4	2
1	13	12
1	18	12
2	15	6
2	7	6
2	5	6
1	5	15
1	17	2
1	9	8
1	12	6
1	2	6
1	14	14
1	15	15
1	4	8
1	10	10
2	17	5
2	1	6
2	13	1
2	12	2
1	8	8
1	16	15
1	11	11
2	6	6
1	1	1
2	2	6
1	3	1
2	16	15
2	10	10
2	8	8
1	7	7
2	14	14
2	3	2
1	6	6
2	11	10
2	18	3
2	18	8	Nchan=4; LPF=64 HZ
2	8	2
1	13	12
1	17	17
2	13	12
2	7	7
1	18	12
1	5	5
2	17	15
2	5	6
1	10	10
2	16	15
2	4	2
1	16	16
2	15	15
2	6	6
2	10	10
2	14	4
2	11	10
1	11	11
1	1	10
1	4	4
1	15	15
2	3	6
1	3	4
2	2	6
1	2	2
1	6	6
1	7	7
1	8	4
2	1	6
2	12	2
1	14	11
1	12	2
2	9	8
1	9	8
1	9	8	Nchan=4; LPF=128 HZ
2	9	8
1	18	17
1	17	6
2	13	12
1	11	11
1	15	15
1	4	8
1	8	8
1	12	2
2	4	6
2	18	17
2	2	6
1	13	8
2	1	6
2	11	11
2	10	10
1	6	6
1	14	14
1	5	15
2	5	6
2	14	10
1	16	15
2	8	2
1	3	6
2	17	2
2	15	15
2	6	6
2	16	15
1	10	6
1	1	12
1	2	6
2	12	5
2	7	7
1	7	7
2	3	2
1	1	8	Nchan=4; LPF=256 HZ
1	5	6
1	4	8
2	12	17
2	14	11
1	8	4
2	6	6
1	9	8
1	7	7
2	17	2
2	8	2
1	18	17
2	7	7
1	17	6
1	15	15
2	5	6
2	1	6
2	4	6
1	2	2
2	11	11
2	18	3
1	14	14
2	13	1
1	16	16
1	3	18
2	9	6
2	10	10
1	6	6
2	16	15
1	10	11
1	11	11
1	12	6
2	3	2
2	2	6
2	15	15
1	13	12
2	7	7	Nchan=4; LPF=512 HZ
1	1	9
2	17	2
1	14	14
1	18	4
2	10	11
2	9	9
2	15	6
2	6	2
1	2	2
1	16	16
1	7	7
2	5	6
1	6	7
2	2	2
1	11	14
2	4	4
1	17	7
2	1	6
2	3	2
2	8	8
1	5	15
1	10	11
2	14	10
1	4	4
1	3	9
2	11	10
1	8	4
1	13	9
2	12	6
2	16	15
2	18	3
1	9	9
2	13	1
1	15	15
1	12	6
1	7	15	Nchan=6; LPF=1 HZ
1	4	5
1	5	15
1	15	15
2	9	5
1	10	14
1	3	15
2	3	6
2	17	15
2	14	10
1	14	14
2	2	16
1	13	5
1	17	15
2	7	2
1	12	15
2	8	15
1	11	14
2	11	10
2	4	15
1	16	15
2	10	5
2	15	15
2	18	12
2	6	16
1	8	5
1	2	15
2	13	5
2	16	15
2	5	15
1	18	8
1	9	5
1	6	15
2	1	1
1	1	5
2	12	15
2	16	15	Nchan=6; LPF=2 HZ
1	16	15
1	7	15
1	15	16
2	17	15
2	15	16
1	9	3
2	7	2
2	2	6
1	10	10
1	18	14
1	14	14
1	4	5
2	8	5
2	4	17
1	13	5
1	17	15
1	12	6
2	13	5
1	6	15
2	11	11
1	1	5
2	6	15
1	11	11
1	3	5
2	12	15
2	18	5
1	2	15
2	3	18
2	9	14
1	5	15
1	8	15
2	14	14
2	10	1
2	1	15
2	5	16
1	9	4	Nchan=6; LPF=4 HZ
2	10	10
2	18	14
1	14	14
1	1	5
1	13	10
1	16	16
2	14	11
2	11	10
1	6	6
1	12	8
1	7	7
2	7	2
2	4	5
2	6	2
2	16	16
1	11	14
2	8	8
1	10	10
1	5	5
1	3	5
1	2	2
2	13	12
1	18	5
2	5	5
2	15	15
2	17	2
1	15	15
2	3	15
1	8	5
2	1	5
1	17	5
2	9	14
1	4	4
2	12	9
2	2	15
2	9	5	Nchan=6; LPF=8 HZ
2	2	2
2	18	14
2	5	1
1	18	11
1	13	3
1	10	10
2	17	15
1	7	7
1	16	16
1	8	4
1	4	8
1	1	5
2	7	2
1	5	5
2	16	15
2	14	10
1	11	12
2	12	1
1	3	3
2	15	15
2	3	6
1	6	6
2	8	5
1	12	12
2	6	2
2	11	14
1	14	14
1	2	2
1	15	15
2	10	10
2	13	12
1	9	11
2	1	5
2	4	5
1	17	5
1	18	1	Nchan=6; LPF=16 HZ
2	4	4
2	12	2
1	7	7
2	16	15
2	15	15
2	3	15
1	13	10
1	3	6
1	14	14
1	11	11
1	6	6
2	2	2
2	8	4
2	13	1
2	6	2
1	5	15
1	16	16
1	2	2
2	17	3
1	9	11
2	14	14
1	17	2
2	1	5
2	5	2
1	15	15
1	4	4
2	7	2
2	10	10
2	9	3
2	11	11
1	8	15
1	1	6
1	12	6
1	10	4
2	18	12
1	1	17	Nchan=6; LPF=32 HZ
2	9	8
2	13	12
1	11	11
2	17	6
2	2	2
2	16	15
2	6	7
1	2	6
2	3	2
1	12	6
1	5	15
1	8	4
1	7	7
2	11	11
1	10	11
1	9	9
1	13	17
2	10	14
2	5	7
2	18	12
1	17	6
2	8	8
2	15	15
1	14	14
2	7	7
2	14	1
1	15	15
2	4	8
1	18	3
2	12	6
2	1	7
1	4	9
1	6	7
1	16	15
1	3	6
1	8	9	Nchan=6; LPF=64 HZ
1	16	15
2	10	10
1	1	3
1	7	7
1	12	12
2	14	3
2	6	6
1	9	9
2	17	12
1	18	4
1	14	14
1	17	6
1	5	15
2	11	11
2	12	3
1	3	9
2	2	6
1	4	4
2	9	8
2	8	4
1	11	11
2	4	4
1	15	15
2	15	10
2	1	15
2	7	7
2	13	12
1	6	6
2	5	12
1	10	10
1	13	12
2	3	6
2	18	17
2	16	16
1	2	6
2	17	10	Nchan=6; LPF=128 HZ
2	6	6
1	2	2
1	15	15
1	6	6
1	10	11
1	5	4
2	9	9
1	16	16
2	11	10
1	8	8
1	7	7
1	1	3
1	11	11
2	8	8
1	3	9
2	10	10
2	12	1
1	9	9
2	13	1
2	18	3
2	4	4
1	4	8
1	13	12
2	15	15
1	17	17
2	16	13
2	5	1
1	12	18
2	3	6
1	14	14
2	2	2
2	7	7
2	14	14
1	18	8
2	1	1
2	7	7	Nchan=6; LPF=256 HZ
1	10	11
2	2	6
2	16	15
2	1	1
2	15	15
1	9	17
2	11	11
1	13	12
1	1	3
1	16	14
1	3	3
1	6	6
1	11	11
2	13	1
1	14	14
2	8	6
2	5	1
2	6	6
1	4	8
2	10	10
1	8	4
2	3	6
1	17	17
2	9	1
1	15	15
2	4	4
1	12	6
2	17	2
2	12	17
2	14	11
1	18	17
1	2	6
1	7	7
2	18	3
1	5	15
2	1	7	Nchan=6; LPF=512 HZ
2	9	9
2	16	16
2	12	12
2	2	6
1	3	4
2	17	3
1	14	14
2	11	11
2	4	4
1	16	15
2	7	7
2	8	4
1	8	8
1	5	15
1	2	6
2	6	7
1	11	11
1	15	15
1	9	9
1	4	4
1	10	10
2	18	3
2	14	11
1	17	6
1	12	1
1	13	12
2	5	13
1	7	7
1	6	6
2	13	1
2	3	6
1	1	14
2	10	10
2	15	15
1	18	1
1	18	5	Nchan=8; LPF=1 HZ
2	9	12
2	11	5
2	6	15
2	5	10
2	14	14
1	15	16
1	10	11
1	12	15
2	18	4
1	11	14
2	10	1
1	16	15
1	8	5
2	13	8
2	12	17
2	8	5
2	15	15
1	2	16
1	6	15
2	7	6
2	2	7
1	7	15
1	14	14
2	17	15
1	5	5
2	1	8
1	13	5
1	4	5
1	9	8
2	3	5
1	17	17
1	3	5
1	1	5
2	16	15
2	4	9
1	15	15	Nchan=8; LPF=2 HZ
1	18	11
1	1	5
2	6	15
1	6	15
2	15	15
2	9	5
1	7	6
1	11	14
2	14	10
1	14	14
2	3	15
2	11	11
1	2	15
2	13	10
1	9	11
2	10	5
2	4	5
1	10	11
1	8	15
1	13	5
1	3	6
2	12	15
2	18	5
1	5	15
2	1	15
1	16	15
1	4	17
1	12	15
1	17	16
2	7	17
2	2	2
2	16	15
2	5	16
2	17	15
2	8	4
1	5	5	Nchan=8; LPF=4 HZ
1	14	14
2	11	14
2	1	5
1	12	5
2	14	10
1	8	5
2	16	15
1	17	12
2	15	15
2	4	4
1	9	11
2	6	2
2	2	2
2	8	8
1	15	15
2	9	4
1	1	5
1	18	17
2	17	16
2	10	10
1	2	2
2	18	1
2	5	5
1	3	14
2	7	2
2	13	5
1	6	6
2	12	5
1	10	10
1	7	6
2	3	15
1	11	14
1	16	15
1	4	14
1	13	5
2	8	5	Nchan=8; LPF=8 HZ
1	17	6
1	16	15
1	15	15
1	5	5
1	11	11
2	7	6
2	15	2
2	16	15
2	14	4
2	13	12
2	11	11
2	2	2
1	3	6
2	12	4
1	9	8
1	12	6
2	1	5
1	8	4
1	6	6
1	4	5
1	10	10
2	6	6
1	1	1
1	14	14
1	18	11
1	13	1
2	3	12
2	18	11
1	2	2
2	5	5
2	9	8
2	4	5
2	17	5
1	7	7
2	10	10
1	12	8	Nchan=8; LPF=16 HZ
1	4	4
2	4	1
2	7	7
1	16	16
1	1	5
1	8	4
1	3	6
1	14	14
2	14	1
2	13	1
2	1	1
1	10	11
2	3	1
1	7	7
2	6	2
1	9	9
2	17	1
1	6	6
1	11	14
2	10	10
2	5	1
1	15	15
1	2	2
2	15	15
1	17	17
2	12	12
2	11	10
1	5	5
1	13	10
2	9	8
2	16	16
2	8	4
1	18	8
2	2	7
2	18	17
1	16	15	Nchan=8; LPF=32 HZ
1	2	2
1	7	7
2	9	4
2	8	4
2	17	3
2	2	6
1	15	15
1	14	14
2	12	1
1	17	6
2	11	11
2	5	3
2	14	9
1	12	6
2	1	3
1	13	11
1	8	4
1	18	3
[truncated: 881 more rows]

## Sheet: Subject 2
Speaker	Stimulus	Response	Condition
1	4	5	Nchan=1; LPF=1 HZ
1	10	5
1	18	5
2	14	5
1	17	15
1	16	5
1	1	15
1	11	5
2	11	5
2	17	15
1	14	5
2	12	15
2	5	5
2	10	5
1	15	5
2	13	5
2	4	15
1	12	5
1	13	5
2	15	16
1	6	16
2	2	5
1	3	15
1	8	15
1	2	15
1	7	15
2	6	15
2	16	15
1	5	15
1	9	15
2	1	15
2	9	15
2	3	15
2	8	15
2	18	5
2	7	12
1	4	15	Nchan=1; LPF=2 HZ
2	9	15
1	9	12
2	16	15
1	5	15
1	13	5
1	12	5
2	4	15
2	17	5
2	10	5
2	1	15
2	15	15
2	3	15
2	6	15
1	2	15
1	18	5
1	8	14
1	6	5
2	2	16
1	15	15
1	11	5
2	12	15
2	5	15
1	1	15
1	10	5
1	7	15
1	3	9
2	8	15
1	17	15
2	14	16
2	13	15
1	16	15
2	7	5
2	18	5
2	11	5
1	14	5
2	16	15	Nchan=1; LPF=4 HZ
1	4	12
1	11	5
2	5	5
1	16	15
2	6	16
2	15	16
2	14	16
2	9	15
2	7	15
2	10	15
1	12	15
1	8	16
1	1	16
2	4	16
1	6	12
2	2	7
2	3	15
1	7	16
1	9	16
2	18	12
1	5	15
1	17	4
1	10	5
1	18	12
1	13	12
2	11	17
2	17	4
1	14	5
2	8	15
2	13	12
2	1	15
1	3	12
1	2	16
1	15	16
2	12	12
2	3	17	Nchan=1; LPF=8 HZ
2	18	12
1	8	12
1	2	17
1	4	15
1	3	15
1	9	12
1	16	16
2	13	12
1	7	12
2	16	15
1	6	15
2	4	13
2	2	8
1	1	3
2	12	15
2	1	15
2	14	15
1	15	15
2	6	12
1	18	17
2	15	5
2	11	15
2	7	12
2	8	17
1	13	12
1	12	5
1	14	4
2	17	15
1	10	5
1	17	5
1	5	5
2	10	5
1	11	12
2	9	17
2	5	5
2	5	12	Nchan=1; LPF=16 HZ
2	6	17
2	9	12
1	5	5
1	17	12
1	14	5
2	8	12
1	1	5
1	8	12
1	3	17
1	2	4
1	10	12
2	1	12
2	16	12
2	12	12
1	18	5
2	4	12
2	14	5
1	11	5
1	6	5
1	12	5
2	3	5
2	13	12
2	7	17
2	18	17
1	9	17
2	11	5
1	13	17
2	17	12
1	15	5
1	4	9
2	2	12
1	16	15
2	15	5
2	10	17
1	7	12
2	1	12	Nchan=1; LPF=32 HZ
1	3	17
1	5	17
1	16	6
2	6	4
1	9	12
1	7	12
2	15	12
2	12	12
2	8	12
1	13	17
1	17	12
2	2	15
2	17	4
1	10	3
2	5	12
2	18	17
2	4	4
1	8	3
1	14	4
1	2	12
1	15	16
2	7	12
2	10	17
2	13	17
1	11	12
1	18	17
2	16	5
2	3	3
2	9	17
1	1	12
2	14	4
1	12	4
1	6	15
2	11	12
1	4	17
2	6	12	Nchan=1; LPF=64 HZ
2	7	12
2	18	12
2	5	12
1	4	12
1	3	12
2	10	12
1	16	15
2	2	17
2	1	12
1	8	18
1	9	2
2	15	8
1	10	18
2	9	17
1	17	12
2	4	12
2	13	17
1	18	17
1	7	17
2	12	17
1	15	12
1	14	12
1	1	12
2	11	17
2	14	12
1	6	5
2	8	12
1	5	12
2	16	12
1	11	17
1	12	17
2	3	17
2	17	17
1	2	17
1	13	12
2	5	16	Nchan=1; LPF=128 HZ
1	1	5
1	14	12
1	6	8
2	2	2
2	16	16
1	8	4
1	18	3
1	13	12
2	9	3
2	1	3
1	4	9
2	13	9
2	8	17
1	3	10
1	11	10
1	17	3
1	5	15
2	6	3
2	14	3
2	15	3
2	18	10
2	7	3
1	10	10
1	16	15
2	3	3
2	10	10
1	2	2
1	12	12
1	7	12
2	11	10
2	17	3
2	4	3
1	15	15
1	9	17
2	12	4
2	8	12	Nchan=1; LPF=256 HZ
2	3	1
2	10	1
1	6	4
2	7	3
1	13	1
1	14	13
2	11	2
1	7	7
2	9	9
1	15	16
1	2	8
1	17	1
2	5	1
2	18	1
1	3	1
1	4	8
2	16	16
1	16	16
2	17	12
2	1	1
2	4	1
1	11	10
1	5	15
1	8	15
1	18	14
1	9	13
2	12	1
2	14	1
2	15	1
2	2	9
1	12	1
2	6	6
2	13	13
1	1	9
1	10	1
2	6	4	Nchan=1; LPF=512 HZ
1	11	11
1	16	16
1	6	4
2	10	11
1	9	18
1	10	18
2	2	8
2	15	16
2	4	4
2	9	4
1	18	11
2	7	1
1	5	16
1	4	8
1	15	16
1	3	11
2	12	3
1	8	8
1	2	9
1	17	18
1	7	18
2	17	4
2	18	11
2	5	4
1	14	3
2	14	11
2	13	12
2	8	12
2	16	15
2	11	10
2	1	4
1	13	17
2	3	4
1	1	9
1	12	16
1	3	5	Nchan=2; LPF=1 HZ
1	12	15
1	13	5
1	5	5
2	16	15
2	13	5
1	17	15
1	11	12
2	2	16
2	5	12
1	14	10
2	18	15
1	8	15
2	15	5
1	10	12
1	16	15
2	6	15
1	4	5
1	15	15
2	17	15
2	14	5
2	12	5
2	4	5
2	7	15
2	8	16
2	11	5
1	6	15
2	1	5
1	9	5
1	7	5
1	18	5
2	10	15
2	9	5
1	1	5
1	2	15
2	3	15
1	6	15	Nchan=2; LPF=2 HZ
2	18	16
1	14	16
1	3	16
2	9	16
2	14	16
1	4	16
1	11	16
2	17	16
2	16	16
1	17	16
1	10	16
1	12	16
2	10	16
1	16	16
2	15	16
2	12	16
1	7	16
2	3	16
2	7	16
2	4	16
2	13	16
1	9	16
1	1	16
2	11	16
1	8	16
2	1	16
1	18	16
2	8	16
2	5	16
2	6	16
1	2	16
2	2	16
1	5	16
1	15	16
1	13	16
2	10	5	Nchan=2; LPF=4 HZ
1	9	12
1	13	5
1	5	15
1	14	1
2	5	15
1	15	16
2	9	17
1	7	9
2	13	5
1	16	15
1	3	13
1	10	8
2	7	15
2	4	12
1	2	12
1	4	9
2	18	8
1	12	3
2	1	8
2	12	5
2	11	1
2	3	18
2	17	4
1	6	7
2	6	15
1	1	9
2	14	6
2	2	16
1	8	9
1	17	11
1	18	17
2	15	9
2	8	4
1	11	15
2	16	9
1	16	15	Nchan=2; LPF=8 HZ
2	17	15
2	3	15
2	8	12
1	3	10
1	14	14
1	11	14
2	5	15
2	12	15
1	6	15
1	4	12
2	10	11
1	10	14
2	1	15
2	11	10
1	9	12
2	13	10
2	7	15
2	6	15
1	5	15
2	4	12
2	15	15
2	16	15
2	14	15
1	17	10
1	15	15
1	2	15
1	1	10
2	9	10
1	7	11
1	8	4
1	12	3
2	18	10
2	2	2
1	18	10
1	13	10
1	14	10	Nchan=2; LPF=16 HZ
1	2	2
2	2	2
2	11	10
1	3	11
2	18	12
1	12	12
1	10	11
2	5	15
2	6	2
1	1	1
2	1	15
2	4	12
2	7	15
2	8	12
1	13	10
1	11	11
2	13	12
1	6	15
2	12	15
2	9	10
1	16	16
1	9	12
2	16	15
1	18	10
2	10	10
2	15	15
2	3	12
1	4	4
2	14	10
1	7	14
1	15	16
2	17	12
1	17	4
1	5	14
1	8	4
1	11	5	Nchan=2; LPF=32 HZ
2	5	15
1	15	16
1	14	10
2	9	12
1	10	10
1	1	15
1	3	9
2	4	9
1	9	4
1	2	1
2	15	15
2	7	2
2	10	10
1	16	16
1	18	10
1	5	4
1	13	10
2	1	2
2	18	1
2	14	4
1	12	4
1	7	7
1	6	6
2	17	15
2	8	1
2	13	1
2	2	2
2	6	2
2	3	2
2	16	15
1	17	8
2	11	10
2	12	18
1	4	4
1	8	4
2	5	15	Nchan=2; LPF=64 HZ
1	3	14
2	8	12
1	14	10
2	16	15
2	10	10
1	18	4
2	12	10
1	4	4
1	9	10
2	7	6
2	18	12
2	15	15
2	9	8
1	10	11
1	1	10
1	11	14
2	3	2
1	5	15
2	11	10
1	7	11
1	16	15
1	12	12
2	2	2
2	17	12
2	4	12
2	13	12
2	6	12
1	17	12
1	13	12
2	1	11
1	6	2
2	14	10
1	2	2
1	15	15
1	8	8
1	12	9	Nchan=2; LPF=128 HZ
1	5	15
1	16	15
2	2	2
1	2	2
1	1	10
1	6	2
1	3	9
2	4	3
1	18	4
1	17	3
2	9	4
1	8	4
1	10	10
2	16	15
2	18	10
1	14	10
2	15	15
1	15	15
2	7	6
2	1	6
2	14	4
2	6	6
2	3	6
2	5	15
2	13	10
2	17	2
2	12	8
2	8	3
1	4	4
1	7	6
2	11	11
1	9	3
1	13	12
2	10	11
1	11	10
1	17	9	Nchan=2; LPF=256 HZ
2	9	9
2	17	12
2	14	11
1	7	3
1	5	15
1	4	4
1	18	18
2	7	7
2	13	10
1	6	7
2	5	15
1	3	9
1	13	1
2	8	4
1	11	11
2	16	16
2	18	10
2	2	2
2	15	15
1	16	16
2	12	3
1	12	4
1	8	4
2	6	6
1	14	10
2	11	10
1	2	17
1	15	15
1	9	9
2	4	3
2	10	11
1	10	4
2	1	3
2	3	3
1	1	3
1	15	16	Nchan=2; LPF=512 HZ
2	8	4
2	4	4
1	3	9
1	11	11
2	1	2
2	17	9
2	14	9
1	10	3
1	9	9
1	2	2
2	2	2
2	15	6
2	12	5
1	14	11
2	9	9
1	7	7
2	3	7
1	12	6
1	5	6
1	6	6
1	13	13
1	8	4
2	7	6
2	11	10
1	17	8
2	5	15
2	18	1
1	16	16
2	6	6
2	10	5
2	16	16
1	4	4
1	18	12
1	1	1
2	13	13
1	4	15	Nchan=3; LPF=1 HZ
1	6	15
1	17	15
1	12	15
2	16	15
1	5	15
1	7	5
2	10	5
2	17	15
1	3	5
1	8	5
2	2	15
2	4	5
2	9	5
1	1	5
1	11	5
1	2	15
2	13	5
2	15	15
2	18	5
1	16	15
2	1	15
2	8	15
2	7	15
2	14	5
1	15	15
1	18	12
2	11	5
2	3	15
1	13	12
1	9	12
2	6	15
2	12	15
2	5	15
1	10	5
1	14	5
2	6	16	Nchan=3; LPF=2 HZ
2	7	15
1	10	11
1	1	14
1	3	3
2	1	14
1	13	1
1	7	11
2	17	15
2	2	15
2	4	4
1	5	15
1	18	10
1	2	16
2	14	11
1	6	6
2	9	4
2	3	15
2	12	15
1	15	16
2	18	4
2	15	15
2	10	10
1	12	15
1	4	5
1	8	5
1	17	3
2	11	11
1	9	4
2	16	15
2	8	4
2	13	1
1	11	11
2	5	15
1	14	11
1	16	15
2	1	14	Nchan=3; LPF=4 HZ
1	7	15
1	4	14
2	8	14
2	6	15
1	3	11
2	14	10
2	11	10
2	7	11
1	10	11
2	4	4
1	11	14
1	9	10
2	17	11
2	16	15
2	18	12
1	18	11
1	14	14
1	5	4
1	8	3
2	5	14
1	1	1
2	3	11
1	2	16
2	15	15
1	17	1
2	9	14
2	2	15
1	12	1
1	13	1
2	10	11
1	15	15
1	16	15
2	12	16
1	6	14
2	13	10
1	7	15	Nchan=3; LPF=8 HZ
1	8	14
2	12	15
2	6	6
1	16	15
2	14	10
1	3	14
2	13	10
2	16	15
2	3	15
1	11	10
2	8	12
1	10	11
1	13	10
1	9	4
1	2	6
2	2	6
2	11	10
2	5	15
1	12	10
2	18	14
2	9	12
2	7	6
1	4	10
2	15	15
2	10	10
1	15	15
2	4	12
1	1	10
1	18	12
1	6	6
2	1	15
1	5	10
1	14	15
2	17	15
1	17	12
1	18	12	Nchan=3; LPF=16 HZ
2	15	16
2	18	12
2	8	4
2	17	12
1	12	12
1	17	18
2	10	10
1	11	10
2	11	11
1	5	12
2	7	7
2	6	7
1	14	14
2	3	11
1	7	14
1	13	12
2	1	15
1	4	4
2	4	12
2	12	11
1	3	14
1	15	15
2	13	10
2	2	2
1	16	16
2	14	11
1	6	6
1	8	12
1	9	14
1	1	14
2	16	16
2	9	8
1	10	10
1	2	2
2	5	16
2	13	12	Nchan=3; LPF=32 HZ
1	4	4
1	6	6
1	3	14
2	18	12
1	13	12
1	12	12
2	11	10
2	10	10
1	15	15
2	7	2
2	4	12
1	1	10
2	16	15
1	14	10
2	9	12
1	17	12
1	8	4
2	8	12
2	2	2
2	6	2
1	5	15
1	16	16
1	18	12
2	1	12
2	17	12
1	2	2
2	12	2
2	15	15
2	5	12
2	3	2
1	11	11
1	7	7
1	10	10
1	9	12
2	14	12
2	9	9	Nchan=3; LPF=64 HZ
2	10	10
1	13	1
2	12	3
1	18	4
1	12	3
2	13	10
2	3	3
1	17	3
1	15	15
1	14	14
2	11	11
2	14	14
1	8	4
2	1	3
1	3	3
1	5	15
1	6	6
2	8	4
2	7	7
1	4	4
1	11	11
2	18	14
1	1	11
2	6	6
2	15	6
2	4	4
1	9	9
1	16	16
1	7	7
1	10	11
2	5	6
2	16	16
2	2	15
2	17	6
1	2	6
1	12	12	Nchan=3; LPF=128 HZ
1	18	9
1	10	11
1	5	15
1	17	9
2	13	10
2	4	4
1	2	2
1	1	4
2	1	4
2	11	11
2	5	15
2	2	2
2	8	9
2	6	6
2	17	6
1	14	14
1	15	15
2	16	16
2	15	16
1	11	11
1	16	16
1	4	4
1	6	6
1	9	9
2	9	9
2	14	14
2	12	3
2	7	7
2	18	7
2	3	12
1	3	11
1	7	7
2	10	10
1	8	10
1	13	10
2	18	9	Nchan=3; LPF=256 HZ
2	1	3
2	2	2
2	9	9
2	3	3
1	12	1
1	16	16
2	7	7
1	8	4
1	10	11
2	4	4
1	1	3
1	5	16
2	10	10
1	13	13
1	15	15
2	14	14
1	6	6
1	17	4
2	11	11
1	18	3
2	17	2
2	6	6
2	5	15
1	7	7
2	8	12
2	13	11
2	12	3
1	2	2
2	15	15
2	16	16
1	11	11
1	3	14
1	4	4
1	14	11
1	9	9
1	4	9	Nchan=3; LPF=512 HZ
2	16	16
2	3	3
2	15	15
1	7	7
2	4	3
2	11	11
1	8	4
1	13	2
1	12	4
2	18	11
1	14	14
1	1	9
1	11	14
2	17	3
2	10	11
1	18	18
2	6	6
1	3	9
1	16	16
1	17	3
2	7	9
2	1	3
2	8	1
2	13	11
1	5	4
2	2	2
2	9	9
2	12	3
1	9	9
1	2	2
1	15	16
2	5	3
1	10	11
2	14	11
1	6	6
1	3	15	Nchan=4; LPF=1 HZ
2	5	15
2	12	15
1	12	15
2	6	17
1	15	16
1	18	5
2	10	5
1	17	15
2	14	15
2	18	5
1	11	10
2	4	15
2	8	16
1	1	5
2	7	15
1	8	15
1	13	5
2	13	5
2	2	16
2	17	15
2	9	4
1	10	10
1	5	15
1	4	5
2	15	15
1	6	15
1	16	15
1	9	5
1	2	15
1	14	11
2	11	10
2	1	15
2	16	15
1	7	15
2	3	15
2	7	15	Nchan=4; LPF=2 HZ
1	12	12
2	16	15
2	14	5
1	3	5
1	5	5
1	13	5
1	9	5
2	2	15
2	13	5
2	12	12
2	9	5
1	6	15
2	18	5
2	5	15
1	2	15
1	11	11
1	15	15
2	8	5
1	16	16
2	3	5
2	6	16
2	17	15
2	1	5
2	10	5
2	4	5
1	14	11
1	7	4
1	17	4
1	8	5
1	1	5
2	11	11
1	4	3
2	15	15
1	10	11
1	18	12
1	8	16	Nchan=4; LPF=4 HZ
2	17	15
2	3	15
1	18	11
1	9	11
2	6	15
1	11	11
2	9	5
1	7	14
1	6	15
2	13	10
1	12	12
1	13	10
1	16	16
2	4	15
2	11	10
2	16	16
1	5	15
2	18	10
1	10	14
1	2	15
2	14	12
2	2	15
2	12	15
1	1	15
2	1	15
1	4	15
2	5	15
1	17	15
2	10	10
2	15	15
2	8	15
1	14	11
1	15	15
1	3	14
2	7	14
2	6	6	Nchan=4; LPF=8 HZ
1	13	10
2	14	10
2	8	15
2	3	15
1	7	6
2	11	14
2	5	15
1	2	6
2	16	15
1	9	4
2	1	6
1	14	14
1	18	14
1	4	4
2	7	6
2	9	14
2	4	1
2	15	15
2	2	6
1	15	15
1	12	1
1	10	14
1	16	15
2	10	14
1	5	5
1	3	14
1	8	1
1	6	6
2	17	15
2	12	15
1	1	5
2	18	5
2	13	10
1	17	15
1	11	14
2	4	12	Nchan=4; LPF=16 HZ
2	11	10
1	12	12
2	3	12
1	2	2
2	15	15
1	8	4
2	8	12
1	15	15
1	14	14
2	12	12
1	13	10
1	3	14
2	13	12
2	17	10
1	6	14
2	18	10
1	10	10
1	16	15
2	1	12
1	11	11
2	2	2
2	14	15
2	10	10
1	1	15
2	7	2
2	16	15
1	18	10
1	9	12
2	6	2
1	17	1
1	4	1
1	7	14
2	5	15
2	9	14
1	5	15
2	15	15	Nchan=4; LPF=32 HZ
1	11	11
2	9	4
2	1	3
1	4	4
1	8	8
1	9	9
2	2	2
2	13	4
2	3	3
1	13	12
1	15	15
1	14	14
2	8	4
2	16	15
1	3	14
2	18	3
2	17	15
2	10	10
1	2	2
2	14	10
2	5	10
1	18	11
1	16	16
1	7	7
2	6	2
1	5	7
1	6	7
2	4	2
1	1	10
2	11	10
1	12	1
1	17	8
2	7	7
1	10	10
2	12	12
1	15	16	Nchan=4; LPF=64 HZ
1	12	4
2	18	11
1	11	11
2	8	4
2	3	3
1	9	9
1	2	2
2	11	11
1	3	14
1	16	16
1	7	7
1	10	10
2	10	10
2	9	9
2	12	12
2	14	14
2	17	15
2	16	16
1	17	3
1	18	3
1	8	4
1	13	10
2	1	3
1	5	16
1	14	14
1	6	5
2	15	15
2	6	2
2	4	4
1	4	4
1	1	14
2	7	8
2	2	2
2	13	9
2	5	17
1	5	15	Nchan=4; LPF=128 HZ
2	14	11
1	3	8
1	6	6
2	2	2
1	10	10
2	12	15
2	7	7
1	15	16
1	1	10
2	16	16
1	11	11
2	6	6
2	13	10
1	16	16
1	2	2
2	4	4
1	7	7
1	13	12
2	8	8
2	17	2
1	8	4
1	14	11
2	1	1
1	4	4
2	15	15
2	3	4
2	10	10
1	9	9
2	11	10
2	18	11
1	17	3
2	5	1
2	9	9
1	12	12
1	18	11
1	13	13	Nchan=4; LPF=256 HZ
2	1	1
1	10	11
1	16	16
2	17	3
2	3	1
2	16	16
2	10	10
1	2	2
2	9	9
1	1	1
1	9	8
2	5	1
2	4	4
1	15	15
1	11	11
1	4	4
2	18	14
1	6	6
2	15	15
1	14	14
2	11	11
2	6	6
2	2	2
2	13	10
1	3	14
2	8	4
1	17	8
2	7	7
1	5	4
2	14	14
1	8	4
1	7	7
1	12	4
1	18	13
2	12	12
2	11	10	Nchan=4; LPF=512 HZ
1	5	4
2	18	1
1	16	16
2	4	3
1	10	10
1	1	4
2	3	3
2	1	3
2	10	14
1	9	9
2	7	7
2	5	3
1	8	4
1	17	4
2	14	14
1	2	2
1	13	11
1	18	3
2	8	1
2	13	4
2	15	15
1	7	7
2	12	3
1	15	15
1	12	3
1	6	7
2	9	9
1	11	11
2	17	3
2	16	16
1	3	3
1	4	4
1	14	11
2	6	6
2	2	2
1	3	15	Nchan=6; LPF=1 HZ
1	16	15
2	17	15
2	12	15
2	3	15
1	11	10
2	2	16
1	14	14
2	15	15
1	9	10
1	10	10
1	17	15
2	4	5
1	18	10
1	2	15
2	6	15
1	4	5
2	10	5
2	8	5
2	16	5
1	7	11
1	1	5
2	13	12
2	14	10
1	13	12
2	18	8
2	5	15
2	1	5
1	15	15
2	7	7
1	5	5
1	6	15
1	12	5
2	9	5
1	8	15
2	11	10
1	13	5	Nchan=6; LPF=2 HZ
2	17	16
1	1	18
1	3	9
1	7	2
1	15	16
1	14	14
1	8	12
2	16	16
2	7	2
1	12	5
2	8	17
1	6	15
2	5	4
1	10	11
2	6	15
1	11	13
2	13	1
2	10	1
2	1	1
2	9	5
1	4	12
1	5	5
1	18	11
1	9	9
2	11	10
2	14	17
2	15	15
1	17	5
1	16	16
2	4	5
1	2	15
2	3	12
2	2	16
2	12	4
2	18	5
1	4	9	Nchan=6; LPF=4 HZ
2	8	4
2	4	5
2	9	5
1	15	16
1	14	14
1	17	1
2	3	5
2	17	5
2	13	12
2	16	16
1	12	5
2	18	12
1	8	5
2	12	5
2	14	14
2	15	16
1	11	11
1	13	10
1	16	16
1	18	14
1	1	5
2	7	15
2	6	15
1	2	15
2	2	15
1	3	5
1	5	5
1	9	5
2	5	5
2	1	5
2	10	10
1	10	10
1	7	15
2	11	10
1	6	15
1	14	14	Nchan=6; LPF=8 HZ
1	13	12
1	15	15
2	5	15
2	10	8
1	4	5
1	10	16
1	1	12
2	3	15
2	12	15
2	8	15
2	16	15
2	18	15
1	16	15
2	9	12
2	17	15
2	13	12
1	8	15
2	7	15
2	1	15
2	11	15
1	6	15
2	2	15
2	4	15
2	14	15
1	12	15
2	15	15
1	5	15
1	2	5
1	9	12
1	7	15
1	17	12
1	11	10
1	18	12
2	6	15
1	3	15
2	10	10	Nchan=6; LPF=16 HZ
2	6	6
1	17	3
2	13	10
1	3	14
2	15	15
2	5	10
1	15	15
1	9	14
1	12	1
2	17	12
1	10	10
2	12	1
1	13	10
1	1	12
1	14	14
1	6	6
2	2	6
2	11	10
1	18	14
1	7	7
2	3	15
2	8	3
1	8	4
2	18	11
2	14	10
2	1	1
2	7	7
1	16	16
2	4	4
1	5	15
2	16	16
1	4	10
1	2	2
1	11	10
2	9	9
2	5	12	Nchan=6; LPF=32 HZ
2	8	8
2	2	2
2	18	11
1	13	13
1	14	14
1	3	14
1	7	7
2	16	16
2	13	12
2	14	18
1	1	14
1	2	2
1	9	9
2	12	12
1	15	16
2	7	7
2	9	9
1	5	5
2	11	10
2	15	15
2	6	2
1	16	16
2	4	4
1	12	12
1	17	17
2	17	18
1	4	4
1	8	4
1	11	11
2	3	3
1	6	6
1	18	11
2	1	3
2	10	10
1	10	10
1	15	16	Nchan=6; LPF=64 HZ
1	10	10
1	13	3
2	1	5
1	11	11
1	3	3
1	4	4
1	8	4
1	5	5
2	11	11
2	18	3
1	12	4
2	9	4
2	3	3
2	8	4
2	17	4
1	17	9
1	18	10
2	15	15
2	7	7
1	9	9
2	2	2
2	4	4
2	6	7
1	1	11
2	10	10
1	6	7
1	14	14
2	5	4
2	16	16
1	7	7
1	2	2
2	12	17
2	14	14
2	13	10
1	16	16
2	3	3	Nchan=6; LPF=128 HZ
2	9	9
1	2	2
1	7	7
1	15	16
1	3	9
2	16	16
1	8	4
2	12	12
2	18	14
1	5	4
2	15	15
1	13	12
1	17	17
2	6	6
1	6	7
1	18	13
2	5	1
1	10	10
2	11	10
2	1	2
2	17	1
1	4	4
1	9	9
2	4	4
2	8	4
2	14	14
2	2	2
1	14	14
1	1	11
2	13	10
1	11	11
2	7	7
1	12	17
1	16	16
2	10	10
1	6	6	Nchan=6; LPF=256 HZ
2	11	11
1	5	12
2	8	4
2	12	12
1	9	9
2	10	10
1	10	10
1	2	8
1	17	9
2	14	14
2	18	10
2	4	4
2	16	16
1	3	14
1	14	14
2	9	9
1	8	4
2	6	6
1	1	10
1	11	11
2	15	15
1	16	16
2	5	1
1	4	4
2	7	7
1	15	16
2	17	17
2	3	1
2	2	2
1	7	7
2	13	11
2	1	1
1	12	12
1	13	11
1	18	14
1	15	16	Nchan=6; LPF=512 HZ
1	10	10
2	6	6
2	10	10
1	3	14
1	5	15
2	16	16
1	7	7
2	7	7
1	13	1
1	1	3
2	11	11
2	9	9
2	15	15
2	12	3
1	14	14
2	17	3
1	8	4
2	3	3
2	5	1
2	1	1
1	2	2
2	14	14
1	9	8
1	4	9
1	12	1
1	6	7
1	16	16
1	18	11
2	2	2
2	4	4
2	13	11
2	18	11
1	17	3
2	8	3
1	11	11
1	5	15	Nchan=8; LPF=1 HZ
2	15	15
1	12	4
2	11	11
2	5	15
2	7	2
2	1	5
1	15	15
1	13	11
1	17	15
2	13	5
1	11	11
1	3	5
2	4	15
2	14	11
1	2	9
1	18	5
1	9	11
2	6	15
2	10	5
1	7	15
2	3	15
2	9	5
2	17	15
1	16	15
1	8	5
2	18	5
2	16	15
1	1	15
2	8	15
1	10	10
2	12	15
1	4	15
1	14	11
2	2	16
1	6	10
2	4	15	Nchan=8; LPF=2 HZ
1	10	10
1	8	5
1	18	11
1	17	15
1	7	16
2	14	5
2	11	10
2	8	5
2	10	5
1	15	15
1	9	5
1	12	5
2	16	15
2	15	15
2	3	5
1	2	16
2	5	5
1	4	5
1	6	5
2	2	16
1	3	12
2	7	15
2	18	5
1	11	11
1	14	11
2	9	5
1	5	5
1	13	12
1	16	15
2	1	5
2	12	5
1	1	5
2	17	15
2	13	5
2	6	15
1	11	15	Nchan=8; LPF=4 HZ
2	4	15
2	6	15
2	7	15
1	1	5
1	3	15
2	9	4
1	13	11
2	5	15
1	5	16
1	12	5
2	11	5
1	15	15
1	10	11
1	7	6
2	17	15
1	2	2
2	15	15
1	18	11
2	1	4
2	18	5
1	9	6
2	8	8
2	2	15
1	17	4
1	14	11
2	12	1
2	3	15
2	13	5
1	8	6
1	16	2
2	16	15
2	10	10
1	4	4
1	6	15
2	14	4
2	17	15	Nchan=8; LPF=8 HZ
1	15	15
2	18	11
1	16	16
1	14	14
2	7	7
1	9	4
2	13	10
1	18	14
2	16	16
1	13	14
1	11	14
2	6	2
1	4	5
2	11	14
1	2	2
2	12	1
1	6	6
1	7	7
2	15	15
2	3	1
1	17	5
2	4	5
1	1	5
1	12	1
1	3	14
2	1	1
2	5	1
1	8	4
1	10	10
2	8	4
2	2	2
2	9	8
1	5	5
2	14	14
2	10	10
2	2	2	Nchan=8; LPF=16 HZ
2	10	10
1	14	14
1	1	5
2	5	1
2	11	10
1	13	1
2	7	7
2	3	3
1	10	10
2	16	16
1	15	16
1	11	11
1	4	4
1	6	6
1	3	7
2	14	10
1	5	1
1	7	6
2	1	1
2	15	15
1	12	1
2	13	13
2	12	1
1	9	9
1	2	2
2	17	1
2	6	2
2	18	1
2	8	4
2	4	4
1	17	9
1	16	16
1	8	4
2	9	9
1	18	11
1	2	2	Nchan=8; LPF=32 HZ
2	6	6
2	15	15
2	14	10
1	5	15
1	18	11
2	5	1
2	9	9
2	3	1
1	7	7
1	9	9
2	12	1
2	11	10
2	1	1
2	7	7
1	3	14
1	17	4
1	8	4
2	2	2
[truncated: 881 more rows]

## Sheet: Subject 3
Speaker	Stimulus	Response	Condition
1	16	15	Nchan=1; LPF=1 HZ
2	7	15
1	6	15
2	13	15
1	13	15
2	4	16
1	15	15
1	18	15
1	9	15
2	8	15
1	17	15
1	12	15
2	5	15
2	18	15
2	6	15
1	7	6
1	5	15
2	9	15
1	1	15
2	11	15
1	8	15
1	2	15
2	16	15
1	4	15
2	15	15
1	14	15
2	17	15
2	2	15
2	12	15
2	10	5
2	1	15
2	14	15
1	3	15
1	10	15
1	11	15
2	3	15
1	9	15	Nchan=1; LPF=2 HZ
2	2	15
2	18	15
2	10	12
1	10	15
1	12	15
1	2	2
1	6	15
1	17	15
1	4	15
2	14	15
2	3	15
1	16	15
2	11	15
1	7	15
2	9	15
2	15	15
1	14	5
1	8	15
2	6	15
2	16	15
2	5	15
2	8	15
2	1	15
1	18	15
1	13	5
2	13	6
2	17	15
1	15	15
1	5	15
2	7	15
1	1	15
2	12	15
1	3	15
2	4	15
1	11	12
2	10	12	Nchan=1; LPF=4 HZ
2	14	5
1	18	12
2	17	5
2	16	5
1	7	5
1	11	5
2	6	5
1	12	12
1	6	5
2	9	5
1	9	5
2	15	5
1	4	12
1	17	5
1	5	5
1	13	12
1	1	5
2	11	5
2	1	5
2	13	12
2	3	5
2	8	5
1	10	5
1	2	5
1	3	5
2	18	12
2	12	5
1	8	5
2	2	12
1	16	5
2	4	5
2	5	5
1	15	5
1	14	5
2	7	12
1	17	15	Nchan=1; LPF=8 HZ
2	13	15
1	3	15
2	3	15
1	14	15
2	11	15
1	5	15
1	9	15
2	12	15
2	8	15
1	11	15
1	7	15
1	8	15
2	16	15
2	5	15
2	6	2
2	9	2
2	10	15
2	15	15
1	2	15
1	18	15
2	4	15
1	1	15
1	15	15
2	1	15
1	6	15
2	18	12
1	4	15
2	7	12
2	17	15
1	10	2
1	16	15
2	2	8
2	14	15
1	13	12
1	12	15
1	2	12	Nchan=1; LPF=16 HZ
2	14	12
1	18	12
1	1	5
2	10	5
2	2	12
1	8	12
2	8	12
2	1	5
2	12	12
2	6	12
1	9	12
1	7	5
2	7	12
1	17	12
1	4	12
1	5	5
2	3	12
2	9	12
2	17	12
2	15	12
2	16	12
1	15	12
2	4	12
1	16	12
1	10	5
2	13	12
2	18	12
1	3	12
1	11	5
2	5	5
1	6	5
1	14	5
1	13	12
2	11	5
1	12	12
1	18	12	Nchan=1; LPF=32 HZ
2	13	12
1	10	5
1	7	12
2	6	12
1	6	12
1	9	12
2	2	12
2	11	12
1	5	12
1	13	12
2	10	12
1	17	12
2	16	5
1	14	5
2	9	12
1	12	12
2	12	12
2	1	12
2	15	12
1	4	12
2	4	12
2	14	12
1	3	12
2	3	12
1	11	5
1	1	5
1	15	12
1	8	12
1	2	12
2	5	12
2	17	12
1	16	12
2	8	12
2	7	12
2	18	12
2	9	12	Nchan=1; LPF=64 HZ
2	4	12
1	1	12
2	8	12
2	1	12
2	14	12
2	15	12
2	18	12
1	13	12
1	5	12
1	6	12
1	18	12
2	16	12
1	11	12
2	6	12
1	14	12
2	7	12
2	10	10
1	16	12
1	10	12
1	15	12
2	3	12
1	3	12
2	5	12
1	9	12
2	17	12
1	17	12
1	4	12
1	2	12
2	11	17
2	13	12
1	12	12
1	7	12
1	8	12
2	2	12
2	12	12
2	5	15	Nchan=1; LPF=128 HZ
2	1	15
1	4	2
1	12	17
1	7	2
2	16	15
1	18	2
2	14	12
1	11	17
1	14	15
1	2	2
2	12	2
2	17	15
2	7	17
1	6	2
2	18	2
2	2	2
2	4	15
2	3	15
1	16	15
1	8	2
2	11	15
1	1	16
1	15	16
2	9	2
2	6	3
1	17	2
2	10	10
1	10	12
2	8	2
1	3	2
1	5	15
2	13	2
1	13	12
1	9	2
2	15	15
2	7	6	Nchan=1; LPF=256 HZ
1	8	17
1	15	15
2	17	15
1	7	2
1	13	12
2	6	2
1	18	12
2	1	2
2	18	2
2	13	8
2	15	15
2	4	15
1	6	2
1	14	15
1	2	16
1	9	2
1	16	15
1	5	15
2	12	2
1	4	12
2	3	15
1	11	15
2	8	2
2	5	2
2	11	15
2	10	16
1	3	16
2	14	8
1	10	2
1	17	2
2	2	2
2	9	12
1	12	2
1	1	15
2	16	16
1	12	1	Nchan=1; LPF=512 HZ
1	3	2
2	11	15
1	1	2
1	2	2
2	13	17
1	17	8
2	15	15
2	16	15
1	6	2
1	4	6
1	14	15
2	12	2
1	15	15
1	7	2
2	17	15
2	10	12
1	13	12
1	9	2
2	14	1
1	16	15
2	2	2
2	18	17
1	8	12
1	5	15
2	9	2
1	11	15
2	4	2
2	1	15
2	5	15
2	7	2
2	6	2
1	18	2
1	10	15
2	8	12
2	3	15
2	17	15	Nchan=2; LPF=1 HZ
1	17	15
1	6	15
1	1	5
1	9	15
2	12	15
2	18	15
1	4	15
1	2	15
2	14	16
2	7	15
2	8	15
2	6	15
1	13	5
2	10	5
2	9	15
1	3	5
1	15	15
2	15	15
2	4	15
2	11	15
1	5	15
1	18	5
1	14	15
2	5	15
1	11	5
1	7	15
1	16	15
1	12	15
2	16	15
2	13	5
2	2	15
1	10	15
2	3	15
1	8	15
2	1	15
1	5	15	Nchan=2; LPF=2 HZ
2	1	15
1	8	15
2	4	15
2	15	15
1	18	12
1	4	15
2	8	15
1	12	15
1	11	10
1	6	15
2	9	16
1	15	15
2	13	12
2	10	15
1	7	15
1	16	15
1	13	1
1	17	15
2	17	15
2	18	12
2	7	15
2	14	15
2	5	15
2	3	15
1	2	15
1	14	10
1	3	15
2	12	15
2	6	2
1	1	12
2	16	15
2	11	10
1	10	10
2	2	2
1	9	12
1	14	10	Nchan=2; LPF=4 HZ
2	3	15
1	17	2
1	9	12
1	10	11
1	4	9
1	12	2
1	18	12
1	8	15
2	14	10
2	17	2
1	15	15
2	9	12
2	6	2
1	6	2
2	12	2
2	13	12
2	7	2
2	15	2
1	5	15
2	1	2
1	3	12
2	11	10
1	7	2
1	13	12
2	8	5
2	18	10
1	1	1
2	10	10
2	16	15
2	4	10
1	2	2
2	2	2
1	11	10
2	5	15
1	16	15
2	3	2	Nchan=2; LPF=8 HZ
2	18	12
1	17	2
2	5	15
1	12	17
1	18	12
2	8	12
2	10	10
1	3	17
2	16	15
1	11	10
2	7	2
1	10	10
1	5	5
1	8	17
2	15	15
1	13	12
2	9	12
2	1	2
1	4	12
1	1	12
1	6	2
2	17	2
1	7	2
1	15	15
2	6	2
2	11	10
2	13	12
1	14	10
2	12	2
2	4	5
1	9	12
2	14	10
1	2	2
2	2	2
1	16	15
1	12	2	Nchan=2; LPF=16 HZ
1	16	15
2	12	2
1	1	12
2	6	2
1	5	15
2	11	10
1	9	17
2	3	2
1	18	12
1	13	12
2	18	2
2	4	12
2	13	12
1	7	2
1	6	6
2	8	12
1	4	12
1	17	2
1	8	8
1	10	10
1	2	2
2	1	2
1	11	10
1	14	10
2	5	15
2	17	15
2	7	2
2	2	2
2	16	15
2	9	5
2	14	1
2	10	10
1	15	15
2	15	15
1	3	12
2	8	12	Nchan=2; LPF=32 HZ
1	6	2
1	17	17
1	9	12
2	16	15
1	15	15
2	1	2
1	14	1
2	18	17
2	11	10
2	7	2
2	5	15
2	9	2
1	16	15
2	4	12
2	10	10
2	3	2
1	10	10
2	12	15
1	2	2
1	4	8
2	2	2
1	3	12
2	17	15
2	14	12
1	8	12
1	11	10
1	13	12
1	5	15
2	6	2
1	18	12
2	13	17
1	1	12
1	7	2
1	12	12
2	15	15
2	7	2	Nchan=2; LPF=64 HZ
2	6	2
2	15	15
2	4	8
1	13	12
1	3	3
1	14	10
1	8	8
2	11	11
2	17	17
2	8	12
1	16	15
1	9	12
1	17	17
2	5	15
2	9	8
1	2	2
2	18	17
1	18	17
1	5	15
1	6	2
1	1	1
1	10	11
2	1	2
2	10	10
1	7	2
2	3	2
2	13	12
2	14	1
1	15	15
2	16	15
1	12	12
1	11	10
2	2	2
1	4	8
2	12	2
2	14	12	Nchan=2; LPF=128 HZ
1	16	15
1	11	10
2	7	2
2	15	15
2	17	12
2	5	15
1	14	10
1	1	12
2	11	11
1	6	6
2	9	8
2	13	12
1	3	17
2	6	2
2	3	6
1	9	17
1	4	8
1	5	15
1	13	12
2	2	2
1	8	8
1	18	17
1	7	2
2	8	17
2	1	2
2	10	11
2	18	12
1	12	2
1	17	17
1	15	15
2	16	15
1	10	10
2	4	2
1	2	2
2	12	15
2	5	6	Nchan=2; LPF=256 HZ
1	4	17
2	15	2
2	7	2
1	18	12
1	3	1
2	9	12
2	13	12
1	1	17
1	8	12
2	3	2
2	11	11
2	18	12
1	10	10
1	13	12
2	2	2
1	16	15
1	12	17
1	6	2
1	9	17
1	7	2
2	6	2
1	17	17
2	8	12
2	1	2
2	17	2
2	4	12
2	10	10
1	2	2
1	11	10
2	14	12
1	15	15
2	16	15
1	5	15
1	14	10
2	12	2
2	11	10	Nchan=2; LPF=512 HZ
2	13	12
1	2	2
1	11	1
2	17	15
2	12	2
1	16	15
1	17	17
1	5	15
1	4	12
1	6	2
1	3	17
1	7	2
1	9	17
2	10	10
2	2	2
2	4	17
1	15	15
1	14	10
2	7	2
2	5	15
2	9	12
2	8	17
2	16	15
2	6	2
1	12	17
1	10	10
2	14	1
2	1	2
1	8	17
1	13	12
2	15	15
1	1	1
1	18	17
2	18	1
2	3	15
2	1	15	Nchan=3; LPF=1 HZ
2	10	15
1	9	5
1	8	15
1	6	6
1	16	15
2	5	15
2	4	15
1	10	11
1	15	15
1	5	15
1	3	15
1	12	15
1	13	5
1	14	11
2	18	15
2	15	15
1	1	5
1	4	5
2	6	2
2	3	15
2	17	15
2	2	15
2	9	15
2	16	15
2	14	11
2	13	5
1	2	15
1	7	15
2	11	11
1	18	5
2	12	15
2	7	15
1	11	11
2	8	5
1	17	15
2	16	15	Nchan=3; LPF=2 HZ
2	18	12
2	13	5
2	17	15
2	3	15
1	11	10
1	10	10
1	15	15
1	9	12
1	18	12
1	5	5
2	8	5
1	1	5
2	2	15
2	10	5
2	5	15
2	15	15
2	6	15
1	8	5
1	7	15
2	14	10
1	16	15
1	4	5
2	12	15
1	12	15
2	1	15
2	4	5
1	3	5
1	14	10
1	6	15
1	17	5
2	7	2
1	2	15
2	11	10
1	13	12
2	9	8
1	6	15	Nchan=3; LPF=4 HZ
2	16	15
2	17	15
2	4	5
2	12	15
1	11	11
1	13	5
1	4	5
1	12	2
2	11	10
1	3	5
1	9	5
1	14	11
1	5	5
2	7	2
1	17	5
1	2	2
2	2	2
2	13	5
2	15	15
2	3	15
1	7	2
2	8	5
1	1	5
2	1	2
2	18	17
1	18	12
1	15	15
1	10	12
1	8	5
1	16	15
2	9	2
2	14	15
2	10	10
2	6	2
2	5	15
2	10	10	Nchan=3; LPF=8 HZ
2	17	15
2	16	15
1	14	14
1	8	15
2	18	12
1	3	3
2	3	2
1	17	12
1	9	8
1	16	15
1	5	5
1	12	2
2	6	2
2	14	15
1	2	2
1	10	11
2	15	2
2	7	2
1	6	6
2	8	8
2	12	2
2	4	5
1	13	12
1	4	5
1	15	15
2	9	8
2	11	11
1	1	1
1	11	11
1	18	4
2	2	6
1	7	2
2	1	15
2	13	10
2	5	15
1	8	8	Nchan=3; LPF=16 HZ
2	13	10
2	8	8
2	12	2
1	5	15
2	15	15
2	5	15
2	17	2
1	10	11
1	7	2
2	14	2
1	14	10
1	12	17
2	4	12
2	1	1
2	16	15
1	13	12
1	9	17
1	17	2
2	3	2
1	4	8
1	15	15
1	16	15
2	9	2
2	6	2
1	18	12
1	11	11
2	18	12
2	11	10
2	10	10
2	7	2
1	2	2
1	1	10
1	6	2
2	2	2
1	3	12
2	16	15	Nchan=3; LPF=32 HZ
2	6	2
1	12	2
2	4	8
2	14	12
1	4	8
1	17	6
1	7	2
2	9	8
2	18	17
1	10	11
2	12	2
2	7	2
1	5	12
1	3	17
2	8	8
1	11	11
1	14	11
2	3	2
1	1	12
2	13	10
2	1	2
1	6	2
2	2	2
1	13	12
1	18	12
1	2	2
1	8	8
1	16	15
2	11	11
2	5	15
1	15	15
1	9	17
2	10	11
2	15	15
2	17	2
1	17	17	Nchan=3; LPF=64 HZ
2	4	2
1	16	15
1	15	15
2	3	2
1	18	17
2	18	17
2	7	2
2	11	9
1	3	17
1	10	11
2	15	15
2	6	2
2	10	10
1	4	8
1	1	11
2	13	1
2	17	2
2	1	17
1	6	2
1	5	15
1	2	2
1	14	10
1	7	2
1	9	17
1	8	8
2	16	15
1	12	17
1	11	11
1	13	12
2	12	17
2	9	8
2	14	17
2	5	15
2	8	8
2	2	2
2	11	10	Nchan=3; LPF=128 HZ
1	18	8
2	16	15
1	13	12
1	7	6
1	12	8
1	15	15
1	6	6
1	3	17
2	4	8
1	17	17
2	10	10
2	3	6
2	17	2
2	8	8
2	12	17
2	7	2
1	11	11
2	13	12
2	1	17
1	9	17
2	2	2
2	9	8
2	15	15
2	14	12
2	6	2
1	4	8
1	5	12
1	8	8
2	5	15
1	14	11
1	16	15
1	2	2
1	10	11
2	18	17
1	1	12
1	11	11	Nchan=3; LPF=256 HZ
1	8	8
2	8	12
2	11	11
2	9	8
1	12	12
2	18	3
1	1	17
1	17	12
2	5	15
1	16	15
1	18	3
1	15	15
2	4	17
1	14	10
2	6	2
2	14	10
1	3	3
2	1	2
2	10	11
1	5	15
2	3	2
1	9	17
1	2	2
2	12	17
2	2	2
1	13	12
2	15	15
1	10	11
2	16	15
2	7	2
1	6	2
2	17	17
1	4	8
1	7	6
2	13	11
2	11	11	Nchan=3; LPF=512 HZ
1	2	6
1	18	1
2	6	6
1	17	17
2	9	12
2	18	12
1	12	6
2	13	18
2	15	6
2	10	11
2	7	6
1	10	11
1	11	11
1	7	6
2	4	2
1	14	6
1	16	15
2	1	17
2	5	15
1	3	17
1	5	15
2	17	17
1	1	17
2	14	1
2	16	15
1	8	17
2	12	17
1	13	17
1	9	17
1	15	15
2	3	17
2	8	12
2	2	2
1	6	2
1	4	17
1	11	5	Nchan=4; LPF=1 HZ
1	12	15
2	9	15
1	1	5
2	7	15
2	3	15
2	10	5
1	17	15
2	4	15
1	8	15
2	18	15
1	2	15
2	8	15
1	16	15
2	11	15
2	14	15
2	2	15
2	12	15
2	13	5
1	9	5
1	14	10
2	6	15
1	18	5
1	10	10
1	6	15
2	15	15
2	17	15
1	5	5
1	3	1
1	15	15
2	16	15
1	7	2
2	5	15
1	4	5
1	13	5
2	1	15
1	17	15	Nchan=4; LPF=2 HZ
1	4	12
2	11	10
1	11	10
2	6	2
2	17	15
1	14	11
1	1	12
2	14	15
2	10	1
2	18	12
1	9	12
1	3	15
1	16	15
1	7	6
2	15	15
1	2	15
2	2	2
1	10	10
2	5	15
2	13	12
2	9	2
2	3	2
2	4	15
1	8	15
1	6	15
1	12	6
1	18	12
1	5	15
2	1	2
2	7	2
2	16	15
2	8	15
2	12	15
1	15	15
1	13	12
2	11	10	Nchan=4; LPF=4 HZ
2	8	15
2	12	15
1	10	10
1	14	15
2	4	15
1	3	15
2	9	12
1	7	6
2	14	15
1	1	12
2	3	15
1	11	10
2	16	15
1	2	2
1	17	2
2	1	2
2	10	10
2	6	2
1	12	2
2	5	2
1	13	12
2	17	2
1	6	2
2	15	15
1	15	15
1	5	15
1	18	12
2	18	12
1	9	10
1	4	15
1	16	15
1	8	15
2	13	12
2	7	2
2	2	2
2	4	15	Nchan=4; LPF=8 HZ
1	2	2
2	18	12
1	11	10
1	3	2
1	7	2
1	1	15
1	15	15
2	9	12
2	10	10
2	12	15
2	7	2
2	15	15
1	17	2
1	16	15
2	5	2
2	1	15
1	14	10
2	16	15
2	6	6
1	4	1
1	10	10
1	8	12
2	11	10
2	13	12
1	18	1
1	13	12
2	3	15
2	17	2
2	14	15
1	6	2
1	12	1
1	5	15
1	9	2
2	2	2
2	8	15
2	12	12	Nchan=4; LPF=16 HZ
2	16	15
1	4	8
1	15	15
1	6	2
2	6	2
2	14	12
2	7	2
1	7	6
2	13	12
1	14	10
1	3	12
1	12	12
2	15	15
1	13	12
2	17	10
1	17	12
1	5	5
1	8	8
2	5	10
2	10	10
1	18	12
2	3	10
2	1	6
1	9	8
1	11	10
1	10	10
2	11	10
1	2	2
2	18	12
2	4	12
2	8	8
1	1	1
2	2	2
1	16	15
2	9	8
1	10	10	Nchan=4; LPF=32 HZ
1	1	1
1	3	12
2	18	12
2	15	15
1	15	15
2	16	15
2	13	12
1	13	12
1	4	8
1	6	6
1	9	17
2	8	8
2	1	2
2	7	2
1	11	10
2	14	12
1	2	2
2	3	2
1	18	12
2	4	12
1	5	15
2	10	10
2	6	2
1	8	8
2	5	2
2	2	2
1	17	17
2	9	8
2	11	10
2	17	2
1	14	10
2	12	12
1	16	15
1	12	1
1	7	6
2	9	2	Nchan=4; LPF=64 HZ
2	7	2
1	5	15
2	6	2
1	16	15
1	4	17
1	8	17
1	7	2
2	1	15
2	15	15
1	12	2
1	13	12
2	11	10
2	17	12
2	4	12
1	2	2
2	3	2
2	5	15
2	2	2
2	12	12
1	17	17
1	18	1
2	14	12
2	13	12
1	15	15
2	16	15
2	10	10
2	18	12
2	8	15
1	10	10
1	9	12
1	6	2
1	11	10
1	3	17
1	14	10
1	1	12
1	15	15	Nchan=4; LPF=128 HZ
1	14	10
1	4	8
1	7	6
1	10	11
1	9	8
1	16	15
1	8	8
1	11	11
1	18	17
1	1	1
1	13	8
1	6	2
1	2	2
1	17	17
1	12	12
2	11	10
2	1	6
2	5	12
2	4	8
2	16	15
2	6	6
2	3	8
1	3	17
2	18	12
2	14	1
2	12	12
2	2	2
2	9	8
2	17	17
2	7	2
2	8	8
2	15	15
2	10	10
1	5	15
2	13	1
2	4	17	Nchan=4; LPF=256 HZ
1	16	15
1	7	6
1	15	15
1	6	6
1	9	8
1	18	17
2	10	10
1	1	1
2	7	6
2	18	17
2	6	6
2	14	1
1	3	17
1	14	11
2	13	1
2	12	2
1	11	10
2	8	2
2	11	10
1	12	2
1	5	15
1	17	2
2	15	15
1	4	8
1	13	12
2	5	15
1	2	2
2	16	15
2	9	17
1	8	8
2	1	2
2	3	8
1	10	11
2	17	2
2	2	2
2	12	2	Nchan=4; LPF=512 HZ
1	11	11
1	13	12
1	5	5
2	6	2
1	18	12
2	15	15
2	9	17
2	17	2
2	3	6
1	14	15
1	8	17
1	12	2
1	10	11
1	2	2
1	1	12
1	6	2
2	13	12
1	3	17
1	16	15
1	17	2
1	7	2
2	18	12
2	7	2
2	1	2
2	5	15
1	15	15
1	9	17
2	11	10
1	4	8
2	10	10
2	14	3
2	16	15
2	4	17
2	8	12
2	2	2
1	10	10	Nchan=6; LPF=1 HZ
1	14	11
2	17	15
2	10	5
2	12	4
1	4	5
1	3	5
1	13	5
1	18	5
1	2	15
2	5	5
2	2	15
2	18	5
2	13	5
1	17	15
1	7	15
1	1	5
2	9	5
2	6	15
2	11	10
1	5	5
1	16	15
2	3	5
1	11	10
1	9	5
1	12	15
2	16	15
2	14	10
2	8	5
2	1	5
1	8	15
2	15	15
2	4	5
1	15	15
1	6	15
2	7	2
1	5	5	Nchan=6; LPF=2 HZ
2	18	5
1	12	5
1	15	15
2	5	5
2	2	15
1	4	5
1	14	11
2	6	15
2	11	10
1	11	11
1	1	5
1	9	15
2	12	5
2	10	10
1	6	15
2	14	10
2	8	5
2	9	5
2	1	10
2	7	2
1	10	10
1	16	15
2	15	15
1	13	5
2	4	5
2	3	15
2	13	5
1	8	5
1	17	15
1	7	6
1	2	15
2	17	5
1	3	5
1	18	5
2	16	15
1	2	15	Nchan=6; LPF=4 HZ
1	4	5
2	13	1
1	11	11
1	9	4
2	17	15
2	18	12
1	15	15
1	7	6
2	3	15
2	9	5
1	14	11
2	15	15
1	5	5
1	16	15
1	10	10
1	3	15
2	1	5
1	13	12
2	5	15
2	4	5
2	7	2
2	6	2
2	12	5
2	10	10
1	17	2
1	8	5
1	12	5
2	11	10
2	14	10
1	18	5
2	2	2
1	6	15
1	1	5
2	8	5
2	16	15
1	7	2	Nchan=6; LPF=8 HZ
1	12	1
2	4	5
2	15	15
1	6	6
2	16	15
1	17	8
1	8	5
2	2	2
2	13	12
1	5	5
2	12	5
2	17	15
1	9	8
2	1	5
1	13	5
2	6	6
2	9	8
1	4	5
1	10	10
2	7	2
2	14	10
1	11	10
2	18	12
1	2	2
1	15	15
1	14	14
2	8	10
1	16	15
2	10	10
1	1	5
1	18	1
2	11	10
2	3	5
1	3	6
2	5	15
1	1	5	Nchan=6; LPF=16 HZ
1	9	8
1	6	6
2	14	12
1	2	2
2	9	8
1	16	15
2	6	2
1	13	10
2	7	2
1	17	2
2	8	12
2	13	12
1	10	10
2	11	10
1	8	12
2	5	12
1	4	4
2	15	15
1	14	14
1	12	12
1	7	6
2	3	15
2	16	15
2	4	12
2	18	10
2	1	1
1	18	12
2	2	2
2	10	10
1	5	15
2	12	15
1	15	15
1	11	11
1	3	2
2	17	15
2	6	2	Nchan=6; LPF=32 HZ
1	17	6
2	14	12
2	1	1
2	7	6
1	4	17
1	12	12
2	11	10
1	15	15
1	2	2
2	13	12
1	7	6
1	14	15
1	5	15
1	11	11
1	10	10
1	18	17
2	10	10
1	6	2
2	9	8
1	13	12
2	16	15
2	3	2
2	4	12
2	15	15
2	17	15
1	9	17
2	5	15
1	8	15
1	1	15
2	8	2
2	2	2
2	18	10
1	16	15
1	3	12
2	12	15
1	1	12	Nchan=6; LPF=64 HZ
2	16	15
2	17	15
2	9	8
1	7	6
1	13	12
2	18	17
2	11	10
2	2	2
1	18	3
1	15	15
2	8	15
1	4	4
2	6	6
2	10	10
2	1	15
2	5	15
1	3	17
1	8	8
1	5	15
1	12	1
2	7	6
1	9	8
2	14	17
2	13	12
1	2	2
1	17	12
2	4	12
1	11	11
2	3	2
1	6	2
2	15	15
1	16	15
2	12	12
1	10	10
1	14	14
2	6	6	Nchan=6; LPF=128 HZ
2	12	17
2	1	17
2	11	10
1	17	17
2	14	1
2	9	4
1	5	15
2	17	17
1	18	17
1	1	1
2	3	6
1	14	14
1	2	2
2	4	3
2	8	4
2	18	3
2	15	15
1	3	3
1	12	4
1	7	6
2	10	10
2	16	15
1	15	15
2	5	12
1	9	8
1	16	15
2	7	6
2	2	2
2	13	10
1	13	1
1	10	10
1	11	11
1	4	4
1	6	6
1	8	4
2	6	6	Nchan=6; LPF=256 HZ
2	11	11
1	4	17
2	12	17
1	8	4
1	6	6
2	8	17
1	12	12
1	14	11
2	15	15
2	16	16
2	13	1
1	17	2
1	13	12
1	7	6
2	17	5
2	1	12
2	4	12
2	10	10
1	15	15
1	10	10
2	9	4
2	7	6
1	11	11
1	9	8
2	14	3
2	3	17
2	2	2
2	5	5
2	18	3
1	2	2
1	3	8
1	1	1
1	16	15
1	5	5
1	18	12
1	4	17	Nchan=6; LPF=512 HZ
2	4	12
2	2	2
1	14	11
2	17	17
2	16	15
1	15	15
1	18	17
1	10	11
2	7	6
2	12	12
2	5	1
1	2	2
2	11	10
1	17	2
2	1	12
1	6	6
2	15	15
2	13	10
2	18	1
2	6	6
1	7	7
2	3	15
1	11	10
1	16	15
2	14	1
1	12	12
1	5	15
1	13	12
1	3	3
1	8	8
1	9	4
1	1	1
2	9	8
2	8	12
2	10	10
1	17	5	Nchan=8; LPF=1 HZ
1	12	5
1	2	15
2	3	5
2	6	15
2	17	5
1	10	10
1	11	10
2	1	5
1	6	15
1	7	15
1	5	5
2	10	10
1	15	15
2	13	5
1	18	5
1	1	5
1	3	5
1	13	5
2	16	15
2	18	5
2	4	5
2	9	5
1	8	5
2	11	10
2	8	5
2	7	15
2	12	5
2	15	15
2	14	10
2	5	5
1	16	15
1	14	10
2	2	15
1	4	5
1	9	5
2	10	5	Nchan=8; LPF=2 HZ
1	13	5
1	5	5
1	9	5
1	8	5
1	4	5
2	12	5
2	8	5
2	11	10
1	2	15
2	16	15
2	18	5
2	2	15
1	14	10
2	4	5
2	15	15
1	16	15
1	18	5
1	11	10
1	10	10
2	13	1
2	17	15
2	5	5
2	9	5
2	3	15
2	14	10
1	15	15
1	12	5
1	7	15
2	1	5
1	1	5
1	17	5
2	7	6
1	3	5
2	6	15
1	6	15
2	1	10	Nchan=8; LPF=4 HZ
2	3	6
1	7	2
1	9	8
1	8	12
1	17	17
2	17	2
1	12	12
2	14	10
2	2	2
1	4	8
1	5	5
1	18	17
1	16	15
2	6	2
2	5	10
2	8	8
2	13	12
1	13	12
2	11	10
1	6	2
1	14	11
1	2	2
1	1	1
1	11	11
2	10	10
2	18	1
2	4	10
2	15	15
1	10	10
2	7	2
1	15	15
2	16	15
2	9	1
1	3	6
2	12	12
2	17	15	Nchan=8; LPF=8 HZ
1	9	17
2	4	15
2	3	2
2	8	15
1	5	15
1	3	2
1	15	15
1	2	2
1	13	12
2	7	2
2	12	15
1	1	15
1	10	10
1	7	2
2	11	10
2	1	15
2	15	15
2	10	10
1	8	2
2	16	15
1	18	17
1	6	2
1	16	15
2	9	8
2	5	6
1	12	1
2	2	2
1	4	15
1	11	10
2	14	12
2	13	1
2	18	12
1	14	11
1	17	2
2	6	2
1	17	8	Nchan=8; LPF=16 HZ
2	13	12
1	7	2
1	8	15
1	1	1
1	4	8
2	1	15
2	3	15
2	17	15
1	15	15
2	14	12
1	10	10
2	12	12
1	3	6
1	9	8
2	16	15
1	16	15
1	18	17
1	12	12
2	7	6
1	11	11
2	2	2
2	5	5
1	14	11
1	5	15
2	6	2
2	18	1
2	4	5
2	11	10
2	8	12
1	13	12
1	6	6
2	15	15
2	10	10
2	9	4
1	2	2
1	12	1	Nchan=8; LPF=32 HZ
1	1	12
2	16	15
2	9	8
2	11	11
2	17	15
2	1	17
1	16	15
1	3	3
1	8	8
2	6	6
2	13	12
1	13	12
1	4	8
1	6	6
1	7	7
1	17	17
2	10	10
2	2	2
[truncated: 881 more rows]

## Sheet: Subject 4
Speaker	Stimulus	Response	Condition
2	4	5	Nchan=1; LPF=1 HZ
1	11	5
2	12	5
2	15	5
1	15	5
2	13	5
2	7	12
1	14	12
1	2	5
1	3	5
1	8	5
1	4	5
1	6	5
2	11	5
2	6	5
1	10	5
1	12	5
1	17	5
1	7	5
2	3	5
2	2	5
2	10	5
1	1	5
1	16	5
1	13	5
1	9	5
2	1	5
2	16	5
2	5	5
2	9	5
2	8	5
2	17	5
2	14	5
1	5	5
1	18	5
2	18	5
2	5	12	Nchan=1; LPF=2 HZ
1	16	12
2	11	5
2	1	12
2	16	15
1	4	12
2	10	5
2	13	15
1	10	5
1	8	15
1	11	5
2	15	15
1	3	5
1	5	15
1	15	5
1	14	5
2	18	12
1	12	15
2	7	5
2	3	5
2	14	5
2	4	5
2	8	5
1	9	5
1	1	5
2	17	5
2	12	15
2	9	2
1	7	2
1	2	5
1	18	15
1	17	5
2	2	5
1	13	5
2	6	5
1	6	5
1	6	12	Nchan=1; LPF=4 HZ
2	14	12
2	12	12
2	13	12
2	7	12
1	10	12
1	16	12
2	1	12
2	11	12
1	1	12
2	16	12
1	17	5
1	13	12
2	3	12
2	10	12
1	12	12
1	18	12
2	6	12
1	4	2
2	5	5
2	17	12
1	7	12
1	3	12
2	15	12
1	2	12
2	9	12
1	5	12
2	8	12
1	8	12
1	9	12
1	14	12
2	4	12
2	2	12
2	18	12
1	11	12
1	15	12
2	15	12	Nchan=1; LPF=8 HZ
1	8	16
2	3	16
2	8	16
2	10	12
1	17	16
2	14	5
2	11	5
1	3	12
2	13	16
1	10	12
2	16	5
1	6	12
1	14	5
1	1	12
1	5	5
1	16	12
1	4	5
2	1	12
1	18	5
2	9	12
1	13	12
1	11	12
2	17	12
2	2	2
1	9	12
2	5	2
2	18	12
2	4	12
1	15	12
1	12	12
2	6	12
1	2	12
2	12	12
1	7	12
2	7	12
2	2	12	Nchan=1; LPF=16 HZ
1	8	12
2	5	12
2	6	2
1	11	12
2	16	12
1	16	12
2	13	12
2	11	5
2	1	12
2	9	12
2	10	12
1	9	12
2	17	12
2	4	12
2	7	12
2	18	12
1	12	12
2	15	12
1	2	12
1	4	12
1	13	12
1	17	12
2	14	12
1	5	12
1	10	12
1	1	12
2	12	12
2	3	12
1	3	12
1	14	12
1	18	12
1	15	12
2	8	12
1	7	12
1	6	2
2	9	12	Nchan=1; LPF=32 HZ
1	16	2
2	17	2
2	10	2
1	3	2
2	18	12
2	14	12
1	14	12
2	6	2
1	17	2
1	4	2
2	13	12
2	5	12
2	12	12
1	8	12
1	5	12
1	2	12
2	8	16
2	16	12
1	6	2
1	15	16
2	15	16
1	9	12
2	7	2
2	2	2
1	11	12
1	18	2
1	1	2
1	7	2
1	10	16
2	11	16
2	1	16
2	4	2
2	3	2
1	13	12
1	12	2
1	10	12	Nchan=1; LPF=64 HZ
1	4	12
1	6	12
2	15	12
1	15	12
1	7	12
1	11	12
1	17	12
2	12	17
2	1	2
2	8	2
1	1	12
2	11	2
2	10	12
2	7	2
2	4	2
1	5	12
2	13	12
2	3	12
1	14	12
2	5	12
2	6	12
2	17	12
1	16	12
1	18	12
1	13	12
2	18	2
2	16	2
2	2	2
1	9	2
1	8	12
2	14	12
2	9	12
1	12	12
1	3	12
1	2	12
2	8	13	Nchan=1; LPF=128 HZ
2	10	13
1	4	13
2	15	13
1	11	12
1	14	2
1	17	12
2	1	6
2	13	12
1	7	2
2	9	12
2	11	12
1	9	2
1	15	2
2	16	12
2	4	12
2	3	12
1	2	2
2	5	12
1	1	12
1	18	12
1	16	12
1	5	12
1	3	12
1	12	12
2	2	12
1	10	11
2	12	12
1	6	8
2	17	8
1	13	12
2	14	12
2	6	12
1	8	12
2	18	12
2	7	12
1	1	2	Nchan=1; LPF=256 HZ
1	5	17
2	8	17
1	7	17
2	3	17
1	3	17
1	16	2
1	10	17
2	4	12
1	18	12
1	8	2
2	17	17
2	10	12
1	11	12
1	13	12
2	15	2
2	2	4
1	9	12
2	18	5
2	14	10
1	4	16
2	5	17
1	14	12
1	15	13
2	6	17
1	17	17
1	6	12
1	2	2
2	13	12
1	12	7
2	9	1
2	12	7
2	7	7
2	1	12
2	16	12
2	11	16
1	1	12	Nchan=1; LPF=512 HZ
1	5	12
2	16	12
1	14	12
1	4	12
1	3	12
2	1	12
2	9	12
1	11	12
1	16	12
2	18	12
1	15	12
2	14	12
1	6	12
2	2	12
2	8	12
1	9	12
1	8	12
2	13	12
1	2	12
1	18	12
1	13	12
2	10	12
2	3	12
2	6	12
2	17	12
1	17	12
2	15	12
2	12	12
2	5	12
2	11	12
1	10	12
1	12	12
1	7	12
2	4	12
2	7	12
2	1	7	Nchan=2; LPF=1 HZ
1	7	5
1	8	5
1	13	5
2	9	5
2	2	15
2	5	15
2	14	15
2	15	15
2	4	15
1	6	15
1	16	5
1	15	15
2	8	15
2	17	15
2	16	15
2	12	15
1	14	15
2	18	15
1	17	15
1	3	15
2	10	15
2	7	15
1	18	15
2	6	15
2	13	15
1	2	15
2	3	15
2	11	15
1	9	15
1	10	15
1	4	15
1	1	15
1	5	15
1	12	15
1	11	15
2	17	12	Nchan=2; LPF=2 HZ
2	6	5
2	5	15
2	15	15
1	12	16
1	2	16
1	6	16
1	14	16
2	12	16
1	18	5
1	9	5
2	1	5
1	16	5
2	13	5
2	16	15
2	2	16
2	18	12
1	4	5
1	3	5
2	7	15
1	1	5
1	7	5
2	4	5
1	10	5
1	13	5
2	11	5
2	3	5
1	8	5
2	10	5
2	9	5
1	17	5
1	11	5
1	15	5
2	8	5
1	5	5
2	14	5
1	5	15	Nchan=2; LPF=4 HZ
1	17	16
2	16	16
2	4	16
1	16	16
2	2	16
2	14	16
1	10	16
2	8	16
2	12	16
1	4	16
1	3	5
2	10	5
1	11	11
2	7	16
1	12	16
2	18	16
1	2	16
1	14	11
2	9	16
2	11	10
2	17	16
2	3	16
1	15	16
1	9	5
1	7	16
1	1	16
1	18	5
2	15	16
2	5	15
2	13	12
2	1	15
1	6	15
2	6	15
1	8	5
1	13	10
2	4	13	Nchan=2; LPF=8 HZ
1	16	15
1	7	2
1	15	15
1	6	2
1	9	2
1	18	12
2	10	10
1	1	12
2	7	2
2	18	12
2	6	2
2	14	16
1	3	12
1	14	11
2	13	12
2	12	2
1	11	10
2	8	17
2	11	10
1	12	2
1	5	16
1	17	2
2	15	16
1	4	15
1	13	12
2	5	16
1	2	2
2	16	16
2	9	12
1	8	16
2	1	16
2	3	2
1	10	10
2	17	16
2	2	2
1	15	15	Nchan=2; LPF=16 HZ
1	5	2
1	9	17
1	13	13
1	6	2
2	5	16
1	17	2
1	12	2
2	9	17
2	4	12
1	11	11
2	18	2
2	14	2
2	3	2
2	12	2
1	16	16
1	1	3
2	6	2
1	10	11
2	15	2
1	18	3
1	14	11
2	17	12
2	10	12
1	7	2
2	16	16
1	3	12
1	8	2
2	1	2
2	8	16
2	7	2
2	11	10
1	2	2
1	4	8
2	2	2
2	13	13
1	6	2	Nchan=2; LPF=32 HZ
1	7	2
2	7	2
1	12	2
2	3	2
1	8	12
1	17	2
2	14	2
1	14	11
2	12	2
2	15	2
2	8	2
1	5	2
2	11	10
1	11	11
2	10	11
1	10	11
2	9	2
1	15	16
2	6	2
1	4	8
2	2	2
2	13	12
1	3	14
1	16	17
1	2	2
1	18	13
2	18	13
2	1	2
1	9	12
2	4	2
2	17	2
1	1	12
2	16	16
1	13	18
2	5	16
1	9	8	Nchan=2; LPF=64 HZ
2	14	4
1	12	2
2	11	10
1	16	16
2	3	2
2	2	2
1	17	2
2	6	2
2	17	16
1	15	16
1	2	2
1	13	18
1	10	11
2	16	16
1	6	2
2	10	10
2	4	10
2	9	8
2	18	18
1	18	12
2	7	7
1	3	11
1	4	4
1	8	8
2	8	2
1	14	11
1	5	15
1	11	14
2	5	2
2	15	15
2	12	12
1	1	14
1	7	2
2	13	11
2	1	2
2	3	7	Nchan=2; LPF=128 HZ
1	15	16
1	5	15
1	2	2
2	16	16
2	15	16
1	10	11
1	6	2
1	11	4
1	7	2
2	9	18
1	17	2
1	9	13
2	13	12
2	11	10
2	12	16
2	18	17
2	14	13
2	10	10
2	2	2
1	3	8
2	17	2
2	5	16
2	1	2
1	4	8
2	4	13
1	13	12
2	6	2
1	18	18
1	8	7
1	14	11
2	7	7
2	8	8
1	16	16
1	12	2
1	1	2
2	11	12	Nchan=2; LPF=256 HZ
2	17	16
2	6	2
1	14	11
2	7	2
2	3	2
2	18	17
1	18	12
2	2	2
2	4	16
2	8	16
1	1	13
1	16	16
1	3	3
2	5	16
2	9	17
1	10	11
2	1	2
1	6	2
1	7	2
2	16	16
2	12	17
1	2	2
2	13	13
1	5	16
2	10	11
1	12	2
1	4	8
2	14	11
1	11	13
1	8	13
1	9	18
1	15	16
1	13	18
2	15	16
1	17	2
1	6	2	Nchan=2; LPF=512 HZ
2	12	2
2	10	2
2	5	2
2	9	18
2	18	12
2	6	2
1	4	8
1	5	16
1	14	11
1	9	17
2	13	12
1	10	11
2	16	16
1	15	16
1	12	2
2	11	11
2	14	3
1	17	2
2	1	2
1	2	2
1	16	16
2	17	16
2	2	2
2	15	16
1	8	8
1	1	16
2	4	2
1	18	11
2	7	2
2	3	2
1	3	8
1	7	2
2	8	2
1	13	18
1	11	11
1	17	5	Nchan=3; LPF=1 HZ
1	3	5
2	17	16
2	12	16
1	15	15
2	6	15
1	13	5
1	2	15
1	16	5
1	8	5
1	18	5
2	13	5
1	10	5
1	14	5
1	11	5
2	2	16
1	4	5
2	14	7
2	16	16
2	3	5
2	11	7
2	15	15
1	1	5
2	18	2
2	10	12
2	8	12
1	6	15
1	5	5
2	4	6
2	7	15
1	7	15
1	12	15
1	9	5
2	5	15
2	9	5
2	1	15
2	3	16	Nchan=3; LPF=2 HZ
1	14	11
1	9	5
1	18	10
2	13	5
2	12	15
2	1	15
2	4	15
1	1	11
1	13	5
2	9	2
2	5	15
2	18	2
2	17	16
1	5	5
2	10	4
1	16	16
1	10	5
2	6	15
1	17	5
1	15	16
1	6	16
2	16	16
1	7	16
2	7	16
1	12	2
1	4	2
2	8	2
1	11	11
2	15	15
2	11	11
2	14	5
2	2	15
1	3	1
1	2	15
1	8	5
2	16	16	Nchan=3; LPF=4 HZ
2	14	12
1	16	16
1	15	16
1	13	13
1	3	14
2	4	16
1	18	14
2	7	2
1	10	11
2	10	1
2	13	8
1	14	11
2	15	15
1	5	5
1	1	5
1	11	11
1	8	16
2	1	16
1	2	15
2	12	15
2	5	15
2	3	16
2	18	13
1	12	2
2	11	10
1	9	3
2	8	16
1	6	16
2	9	12
1	4	5
2	2	2
2	17	2
1	17	12
1	7	2
2	6	2
2	13	12	Nchan=3; LPF=8 HZ
2	2	2
1	11	11
2	12	7
2	15	2
1	2	2
1	3	14
2	10	10
1	9	14
2	8	8
2	9	16
1	15	16
1	16	16
2	4	2
1	17	2
1	8	2
2	5	16
2	7	2
1	4	15
2	18	12
1	5	16
2	6	2
1	1	12
2	14	12
2	3	2
2	16	16
1	7	7
1	13	13
1	18	18
2	11	11
1	12	2
2	1	15
1	10	11
2	17	15
1	14	11
1	6	6
1	17	12	Nchan=3; LPF=16 HZ
1	12	2
2	5	15
2	10	10
2	3	2
2	2	2
1	10	11
2	18	1
2	16	15
2	14	2
1	11	11
1	2	2
1	13	10
2	13	1
1	5	15
2	6	2
1	16	16
1	15	16
2	9	2
1	4	12
1	7	7
1	9	14
1	14	14
2	17	15
1	6	2
2	12	2
2	11	10
2	4	2
2	15	15
2	7	2
1	1	14
1	8	16
2	8	15
1	3	6
2	1	15
1	18	12
1	11	11	Nchan=3; LPF=32 HZ
2	2	2
2	5	2
2	3	2
2	7	2
2	15	15
1	18	13
1	16	16
1	17	2
2	16	16
1	4	9
1	1	3
2	17	2
1	15	16
2	9	9
2	1	2
1	3	18
1	9	18
1	10	11
2	10	10
2	18	13
1	2	2
1	14	11
2	8	2
1	8	2
1	6	2
2	12	2
1	13	13
1	5	16
2	6	2
2	11	5
2	14	5
2	4	5
2	13	13
1	7	2
1	12	2
2	17	2	Nchan=3; LPF=64 HZ
2	7	2
1	11	11
2	4	7
1	13	13
2	18	13
1	7	7
1	2	2
2	10	10
2	9	9
2	11	3
2	14	11
1	4	9
2	8	2
2	3	7
1	10	11
1	1	10
2	6	2
2	15	7
2	16	16
1	5	16
1	6	2
1	8	8
2	2	2
1	16	16
1	17	2
2	5	2
1	14	11
1	15	15
2	1	2
1	12	2
2	13	13
1	3	7
1	18	7
2	12	7
1	9	9
2	13	13	Nchan=3; LPF=128 HZ
2	18	13
2	9	13
2	10	11
1	8	2
1	11	11
2	8	2
2	4	14
1	13	13
1	4	8
1	9	18
1	7	7
2	7	7
1	12	2
1	1	13
1	2	2
2	2	2
2	15	16
2	5	12
1	15	16
2	1	7
1	17	2
2	17	12
2	14	14
2	6	2
1	10	11
1	6	2
2	11	10
1	14	10
1	3	14
1	18	13
2	12	3
1	5	16
2	3	2
2	16	16
1	16	16
1	14	11	Nchan=3; LPF=256 HZ
2	17	6
2	18	18
1	12	2
2	8	8
2	10	11
2	1	3
1	3	14
1	2	2
1	10	11
2	6	2
1	11	11
1	17	2
2	11	11
2	13	18
2	7	7
1	1	9
1	18	13
2	15	7
2	3	2
2	14	4
2	4	4
1	6	2
2	12	17
1	5	16
2	16	16
2	9	9
2	2	2
1	9	9
1	15	16
1	7	7
1	4	8
1	13	12
2	5	16
1	16	16
1	8	2
2	6	7	Nchan=3; LPF=512 HZ
2	13	18
1	6	2
1	15	16
1	12	7
1	14	11
1	1	14
2	11	10
2	9	18
1	5	16
1	2	2
2	3	7
1	16	16
2	14	18
1	7	7
1	10	11
1	17	13
2	5	2
1	18	18
1	13	18
2	17	16
1	8	14
2	1	2
1	4	9
2	4	2
2	2	2
2	10	10
2	12	3
2	7	7
2	16	16
1	11	10
1	3	14
2	18	18
1	9	12
2	8	2
2	15	16
2	10	5	Nchan=4; LPF=1 HZ
2	11	5
2	7	15
2	15	15
1	12	5
2	18	5
1	7	5
2	4	5
1	6	5
1	3	5
2	5	5
1	5	5
1	9	5
2	13	5
2	1	5
1	18	5
2	3	5
2	14	5
1	4	5
1	16	5
2	17	5
1	17	5
2	6	5
1	8	5
2	2	15
1	11	5
2	8	15
2	9	5
1	10	5
1	14	5
1	1	5
2	12	15
2	16	15
1	2	15
1	13	5
1	15	15
2	7	15	Nchan=4; LPF=2 HZ
1	8	5
2	11	5
1	10	11
2	18	15
1	7	15
1	3	5
2	14	10
1	17	3
2	13	2
2	9	2
2	15	15
1	16	15
2	10	5
2	2	15
2	5	5
1	12	15
1	15	5
2	17	15
1	18	5
1	2	15
2	16	15
1	1	5
2	3	3
2	4	2
2	8	16
1	6	15
1	13	5
1	14	11
1	5	16
1	11	11
2	12	6
1	4	11
2	6	16
2	1	17
1	9	12
2	4	12	Nchan=4; LPF=4 HZ
1	16	15
1	17	2
1	14	11
2	11	10
1	10	11
2	8	15
1	3	15
2	7	2
1	4	5
2	6	15
2	3	15
1	8	15
1	13	13
2	10	10
1	15	16
1	9	13
2	16	15
2	5	15
2	1	14
2	15	15
1	1	5
2	12	13
1	7	6
2	14	12
2	2	2
1	2	2
1	18	11
1	12	12
1	5	5
2	17	15
2	13	1
2	18	5
1	6	6
1	11	11
2	9	4
1	10	10	Nchan=4; LPF=8 HZ
2	4	15
1	18	12
1	4	8
2	3	2
1	17	2
1	16	16
2	8	2
2	6	2
1	13	14
2	1	12
1	1	14
1	9	14
1	3	14
2	11	10
2	14	12
2	7	2
2	17	12
2	2	2
2	12	8
1	5	5
1	8	8
1	12	2
2	18	13
2	16	16
1	14	10
2	15	16
1	15	12
2	10	12
1	6	2
1	11	10
2	9	17
1	2	2
2	13	13
1	7	6
2	5	10
2	8	2	Nchan=4; LPF=16 HZ
1	5	15
1	16	16
1	17	2
1	13	13
2	17	2
2	16	16
1	11	11
1	7	6
1	3	7
2	3	2
1	10	10
1	2	2
2	5	2
1	8	8
1	1	13
1	18	18
1	6	7
1	4	8
1	15	16
2	2	2
2	15	16
2	13	13
2	6	2
2	9	17
1	9	14
2	4	2
2	18	13
2	7	2
2	14	12
1	14	11
2	1	15
2	11	10
2	10	1
1	12	2
2	12	17
2	16	16	Nchan=4; LPF=32 HZ
1	4	8
2	14	10
1	5	1
1	6	2
1	10	10
1	14	11
2	18	12
1	1	1
2	5	2
2	3	3
1	3	14
2	6	2
2	1	12
2	4	2
2	2	2
1	9	12
1	11	11
1	17	1
2	9	12
2	7	2
1	2	2
1	15	16
1	12	2
1	7	7
2	15	16
2	12	12
2	13	10
2	10	11
2	8	2
2	11	10
1	13	7
1	16	16
1	8	2
2	17	2
1	18	11
1	11	12	Nchan=4; LPF=64 HZ
1	4	8
2	7	7
1	18	17
1	5	16
1	13	13
1	2	2
1	8	8
1	7	7
1	16	16
1	15	16
2	14	12
2	11	10
2	9	7
2	5	9
2	8	12
2	10	10
1	12	2
2	16	16
2	3	2
2	15	16
1	3	9
1	6	2
2	13	12
1	1	2
1	9	12
2	2	2
2	1	13
2	6	2
2	18	1
1	14	10
1	10	10
2	17	15
2	4	4
1	17	2
2	12	9
1	18	12	Nchan=4; LPF=128 HZ
2	9	9
1	14	11
1	13	11
2	1	6
1	5	15
1	3	9
2	14	9
2	8	2
1	15	16
1	1	1
2	10	10
2	4	6
2	5	2
2	18	13
2	11	10
1	6	2
2	12	12
2	2	2
1	16	16
1	7	2
1	4	8
1	9	9
2	15	16
2	7	7
2	13	13
1	11	11
2	16	16
1	8	8
2	6	7
1	17	17
2	17	17
1	12	7
1	2	2
1	10	10
2	3	17
1	16	16	Nchan=4; LPF=256 HZ
2	5	2
1	12	2
2	14	9
2	10	9
1	13	1
1	14	11
2	13	13
1	5	16
2	16	16
2	3	2
2	9	9
2	6	2
2	4	2
2	18	18
1	10	10
2	11	11
2	15	15
1	6	2
1	8	16
1	9	9
1	3	9
1	2	2
2	1	8
2	8	2
1	17	2
2	12	12
2	7	7
1	4	8
2	17	2
1	18	18
1	1	14
2	2	7
1	15	16
1	11	11
1	7	7
1	8	8	Nchan=4; LPF=512 HZ
2	18	11
2	5	3
2	6	2
1	4	8
1	12	17
1	6	2
1	15	16
2	7	7
2	4	18
2	13	13
1	9	18
1	16	16
2	1	2
1	7	2
2	10	10
2	2	2
2	14	13
1	18	18
2	15	7
1	11	11
1	5	15
2	8	2
2	3	3
1	3	9
2	11	13
1	14	11
1	13	17
2	17	2
1	1	13
1	10	10
1	2	2
1	17	2
2	9	9
2	16	16
2	12	17
1	11	5	Nchan=6; LPF=1 HZ
1	14	14
2	6	16
2	5	5
2	15	15
1	13	5
2	11	1
2	4	5
2	3	3
1	10	11
2	9	15
2	17	15
2	14	12
2	10	5
1	6	16
1	17	5
1	2	16
1	9	11
2	18	1
1	15	16
2	2	16
1	3	5
2	12	5
1	12	5
2	8	5
1	4	5
1	16	5
2	13	5
1	8	5
1	1	5
2	16	16
2	1	12
2	7	2
1	18	14
1	5	15
1	7	10
2	9	5	Nchan=6; LPF=2 HZ
1	5	5
1	9	5
2	16	15
1	4	5
1	7	15
1	15	15
2	6	15
2	13	5
2	4	5
1	3	5
2	17	15
2	10	10
1	16	15
2	3	5
1	12	5
2	12	5
2	15	15
2	8	5
2	18	5
2	14	5
2	7	15
2	5	5
2	11	10
1	2	15
1	6	15
1	14	14
1	13	5
1	8	15
1	1	5
1	11	11
2	2	15
1	18	5
2	1	5
1	10	10
1	17	15
1	8	5	Nchan=6; LPF=4 HZ
2	10	5
1	18	5
1	5	5
1	1	5
1	12	5
1	10	10
1	9	14
2	17	12
2	4	15
2	9	5
2	1	5
2	12	5
1	6	15
2	13	12
1	4	5
1	2	15
2	5	5
1	14	10
2	18	12
1	7	7
2	14	5
1	17	14
2	8	5
2	15	16
2	6	2
1	15	12
1	16	16
2	16	16
1	3	14
2	2	16
1	11	10
1	13	13
2	3	12
2	7	2
2	11	10
1	11	11	Nchan=6; LPF=8 HZ
2	8	5
2	15	15
1	15	15
2	4	17
1	1	5
1	18	18
1	5	16
1	7	7
2	7	2
2	11	10
1	2	2
2	18	10
2	10	10
2	12	1
2	3	7
1	12	7
1	16	16
1	4	8
1	10	10
2	17	16
2	2	2
1	9	18
1	14	14
1	6	2
1	3	2
2	5	17
2	6	2
2	9	8
1	13	13
1	8	2
2	1	5
1	17	17
2	13	13
2	16	16
2	14	5
1	2	2	Nchan=6; LPF=16 HZ
2	6	2
2	3	12
1	13	18
1	6	2
1	10	10
2	12	12
2	5	12
2	15	15
1	14	14
1	15	15
1	4	8
1	16	16
2	8	8
2	16	16
1	9	9
1	3	14
2	11	10
2	13	13
2	2	2
1	8	8
1	5	16
1	11	11
1	17	2
2	14	12
2	1	12
2	4	8
2	17	17
2	9	9
1	1	5
1	18	18
1	7	7
1	12	2
2	10	10
2	18	12
2	7	7
2	17	12	Nchan=6; LPF=32 HZ
2	16	16
2	15	15
1	16	15
2	18	12
1	15	16
1	12	12
2	2	2
1	9	9
1	11	11
2	3	2
1	10	10
2	12	12
2	4	8
2	11	14
2	8	3
1	8	14
1	3	14
1	14	11
1	6	2
2	14	18
1	2	7
2	9	13
2	6	2
1	7	7
2	5	11
1	1	3
1	18	18
1	13	13
2	13	13
2	1	1
2	7	7
1	4	8
1	17	8
1	5	16
2	10	1
1	2	3	Nchan=6; LPF=64 HZ
2	16	16
2	2	2
1	4	8
1	7	2
1	10	10
2	14	12
2	7	6
2	17	11
1	1	15
1	3	17
1	15	16
1	16	15
2	15	15
2	13	12
2	3	2
1	11	11
1	12	2
2	4	12
2	8	2
2	1	2
2	6	2
2	10	10
1	8	8
1	14	14
2	11	10
2	5	1
2	18	10
1	17	17
1	18	11
2	12	12
2	9	12
1	13	17
1	9	8
1	5	15
1	6	2
1	3	14	Nchan=6; LPF=128 HZ
2	7	7
1	14	11
1	10	10
2	11	10
1	6	6
1	13	12
2	4	7
1	16	16
2	6	7
2	13	13
2	18	13
2	1	3
2	9	9
2	17	12
2	14	14
2	16	16
2	15	15
2	12	12
1	7	7
1	4	8
1	11	11
1	18	18
1	9	9
1	12	2
1	8	8
1	2	2
1	5	16
2	3	18
2	2	2
2	5	13
2	8	8
2	10	13
1	1	14
1	17	17
1	15	16
2	5	4	Nchan=6; LPF=256 HZ
2	14	14
1	1	14
1	4	8
2	17	6
2	3	11
1	7	7
2	9	9
2	7	7
1	17	8
1	13	13
1	18	18
1	11	11
1	9	18
2	1	13
2	15	16
1	15	15
1	5	5
1	3	14
2	2	2
1	6	2
1	12	2
2	16	16
2	12	18
1	2	2
2	11	10
1	14	11
2	6	7
2	8	9
1	10	10
1	16	16
2	10	13
1	8	9
2	4	7
2	18	13
2	13	13
1	6	7	Nchan=6; LPF=512 HZ
1	8	8
1	7	7
2	5	12
2	7	7
1	16	16
1	12	2
2	13	13
2	2	7
1	14	11
1	3	4
1	15	16
2	14	14
1	9	9
1	4	9
1	1	18
2	15	15
2	11	10
2	9	9
2	4	3
1	13	18
2	6	7
2	16	16
2	3	2
1	2	1
1	18	18
2	10	10
2	8	13
2	18	18
1	5	15
2	17	11
2	1	2
1	10	11
1	11	11
2	12	2
1	17	2
2	17	5	Nchan=8; LPF=1 HZ
2	15	15
2	18	5
1	14	11
2	11	5
2	2	15
2	6	15
1	7	16
2	12	5
2	16	15
1	4	5
2	5	5
2	14	11
2	1	5
1	5	5
1	17	15
2	13	5
1	2	16
1	15	5
1	3	5
1	6	15
2	4	5
2	8	4
2	10	10
1	8	5
1	9	5
2	9	5
1	11	11
1	12	5
1	16	15
2	3	5
1	1	5
1	10	10
2	7	15
1	13	5
1	18	5
1	14	5	Nchan=8; LPF=2 HZ
2	7	15
1	6	15
2	17	11
2	6	15
1	17	5
1	1	5
1	4	5
2	14	12
1	8	16
2	2	16
1	16	16
1	13	16
1	7	15
1	15	5
2	11	10
2	4	5
1	11	11
2	13	12
2	8	16
1	12	15
2	18	5
1	5	5
2	3	5
2	16	15
2	12	5
2	5	5
2	9	5
1	3	5
2	1	5
1	10	11
2	10	5
2	15	15
1	9	11
1	18	11
1	2	15
2	12	16	Nchan=8; LPF=4 HZ
2	9	4
1	9	5
2	15	15
2	7	6
2	2	15
1	4	5
1	18	11
2	8	4
1	12	6
2	14	5
1	13	11
1	2	15
1	6	2
1	5	15
2	5	5
2	4	5
1	1	11
2	1	15
1	7	6
1	14	14
1	15	15
2	10	5
2	13	1
2	18	1
1	3	6
2	11	11
2	17	15
1	17	15
1	16	16
2	16	16
1	8	5
2	3	15
2	6	15
1	10	10
1	11	11
1	12	2	Nchan=8; LPF=8 HZ
2	10	10
2	8	3
2	9	8
1	6	6
1	14	11
2	5	3
1	9	9
1	18	9
1	3	14
2	11	10
1	5	7
2	14	1
1	11	11
2	4	4
1	4	17
2	15	15
2	17	6
2	7	7
2	1	12
1	15	16
2	2	2
1	16	16
2	16	16
1	10	10
1	1	3
1	2	2
1	8	8
1	17	7
2	3	12
2	18	13
2	6	7
2	13	12
1	7	7
2	12	16
1	13	13
2	1	12	Nchan=8; LPF=16 HZ
2	3	2
2	14	8
2	15	15
2	5	12
2	6	2
2	4	8
2	12	12
2	2	2
1	8	8
1	6	2
2	9	4
2	11	11
1	2	2
1	13	13
1	18	17
2	13	12
1	10	10
1	1	6
2	16	16
2	10	10
2	18	1
1	9	8
2	7	2
1	15	16
1	17	2
1	3	7
1	4	8
1	12	2
1	11	11
2	8	8
1	5	2
2	17	2
1	14	11
1	7	2
1	16	16
2	3	12	Nchan=8; LPF=32 HZ
1	4	8
1	17	2
1	6	2
2	16	16
1	10	10
1	14	11
2	12	18
2	11	10
1	18	11
2	2	2
2	5	15
2	18	3
1	9	18
2	1	12
1	8	8
1	13	13
1	3	14
2	15	15
[truncated: 881 more rows]

## Sheet: Subject 5
Speaker	Stimulus	Response	Condition
2	11	16	Nchan=1; LPF=1 HZ
1	8	16
2	3	16
1	5	16
1	15	12
1	17	12
2	1	10
2	10	10
1	7	12
2	5	16
2	13	16
1	11	16
2	15	12
1	9	16
2	14	12
2	17	12
1	16	16
1	6	12
1	2	17
1	18	17
2	4	18
1	10	18
1	12	14
2	7	10
2	8	3
1	13	11
2	18	12
1	1	16
2	12	16
1	4	17
2	2	12
1	14	5
2	6	12
2	9	17
1	3	18
2	16	16
2	5	16	Nchan=1; LPF=2 HZ
2	4	16
2	7	16
1	1	1
1	10	2
1	7	5
1	8	16
1	14	5
1	13	13
1	2	17
1	16	16
2	12	2
1	9	7
2	9	12
1	15	16
2	10	12
2	8	16
2	2	16
2	17	16
1	5	15
2	1	16
2	6	16
1	6	16
1	12	1
2	16	16
2	15	12
1	4	13
1	3	5
2	14	12
1	18	1
2	3	16
2	18	18
2	11	1
1	11	5
2	13	3
1	17	1
1	3	15	Nchan=1; LPF=4 HZ
1	6	15
2	15	16
2	7	17
2	5	15
2	11	17
1	4	16
1	7	16
1	15	15
2	8	15
2	10	16
2	2	12
1	2	15
2	18	11
1	13	11
1	5	15
2	1	16
1	14	12
1	12	6
2	12	2
2	13	8
1	10	12
1	9	15
1	8	16
2	3	15
2	4	16
1	17	12
2	9	12
2	14	15
2	6	16
1	1	15
2	16	16
1	11	12
2	17	16
1	16	15
1	18	12
1	13	1	Nchan=1; LPF=8 HZ
2	15	16
1	10	17
2	2	9
1	7	5
2	17	5
2	11	16
2	4	12
1	12	14
2	10	12
2	18	2
2	8	17
2	12	17
1	16	18
2	6	2
1	2	7
2	3	12
1	9	2
1	3	16
1	17	12
1	8	7
1	18	12
2	16	16
2	9	12
1	1	3
2	1	5
1	6	17
2	13	17
1	15	16
1	14	5
1	5	16
1	11	5
2	14	16
2	7	17
1	4	5
2	5	18
2	9	17	Nchan=1; LPF=16 HZ
1	12	18
1	10	12
1	17	2
1	2	13
2	1	15
1	8	2
1	5	9
1	14	12
2	18	12
2	6	2
2	2	12
2	14	16
2	3	17
2	13	18
1	13	12
1	9	5
1	3	12
1	7	16
2	10	12
1	11	16
1	15	16
1	6	16
1	1	16
1	18	17
2	5	16
2	15	12
1	4	6
2	12	2
2	11	16
2	8	7
2	16	12
2	7	16
2	4	6
2	17	16
1	16	12
1	13	17	Nchan=1; LPF=32 HZ
2	1	2
2	18	18
2	3	8
2	17	17
2	10	12
1	6	16
1	4	9
2	7	12
1	14	11
2	12	2
1	16	16
2	16	12
2	4	8
1	11	12
1	1	2
2	13	17
2	6	12
1	7	2
1	8	18
1	12	16
1	5	12
2	14	2
2	9	3
1	18	17
2	5	12
1	2	16
1	3	8
2	2	16
2	8	2
1	17	12
2	15	2
1	10	17
2	11	16
1	15	7
1	9	2
1	14	12	Nchan=1; LPF=64 HZ
2	12	17
1	6	3
1	18	17
1	3	17
2	16	16
1	16	16
2	7	17
1	11	3
1	15	17
1	12	18
1	9	2
2	3	6
1	13	17
2	15	17
1	7	17
1	10	15
2	13	17
1	8	9
2	1	6
2	14	6
1	2	14
2	6	8
2	8	14
2	10	14
2	17	17
2	18	11
2	2	12
1	17	12
2	9	6
2	5	3
1	4	17
2	11	17
1	5	7
2	4	18
1	1	6
1	18	17	Nchan=1; LPF=128 HZ
2	7	11
2	10	10
1	8	2
1	12	12
1	14	11
2	3	3
2	14	4
1	9	17
1	11	8
1	13	17
1	2	2
2	4	3
2	8	3
2	5	3
1	7	2
1	5	12
2	13	17
2	1	2
1	3	17
2	2	8
1	4	2
2	16	2
1	6	2
1	16	4
2	18	17
2	12	12
1	15	16
2	6	4
1	17	17
2	17	18
1	1	16
2	9	17
2	11	11
1	10	17
2	15	17
2	17	15	Nchan=1; LPF=256 HZ
2	16	15
1	10	11
2	3	6
2	14	11
1	4	8
1	9	3
1	11	11
1	15	16
1	3	3
1	5	15
1	2	17
1	16	16
2	13	7
1	13	12
2	12	7
1	6	13
2	10	11
1	8	3
2	5	4
2	2	8
1	1	3
2	18	11
1	7	3
1	18	4
2	6	6
2	4	3
2	11	1
2	15	16
2	8	4
1	14	11
1	17	17
2	1	6
2	7	3
1	12	17
2	9	18
2	15	7	Nchan=1; LPF=512 HZ
2	12	12
2	5	8
1	15	16
2	18	3
2	10	10
1	6	6
1	7	17
1	11	11
1	2	2
2	14	11
2	6	7
1	10	17
2	3	11
1	17	3
1	12	3
2	16	16
2	2	7
2	1	4
2	7	3
1	9	3
1	5	16
1	3	3
2	17	18
1	1	6
2	4	6
1	18	17
1	16	16
1	14	14
2	11	3
1	8	8
1	4	18
2	8	3
1	13	17
2	13	3
2	9	6
2	4	15	Nchan=2; LPF=1 HZ
1	14	15
1	5	16
1	1	5
2	1	16
2	3	2
2	9	6
2	6	16
1	4	18
1	12	17
2	16	16
1	9	6
2	8	15
1	10	16
1	18	1
1	7	4
1	2	16
1	15	16
2	5	15
1	16	15
1	17	2
2	15	16
1	6	15
2	13	12
2	14	17
2	7	1
1	13	12
2	18	1
2	10	6
2	12	2
1	11	4
2	11	4
2	2	16
1	8	8
1	3	17
2	17	16
1	8	5	Nchan=2; LPF=2 HZ
2	10	15
2	5	2
2	7	2
1	9	15
1	1	5
2	9	15
1	18	12
1	5	2
2	13	12
2	16	16
1	7	15
1	3	12
1	13	12
2	15	15
1	4	4
1	16	16
1	2	2
1	17	17
2	1	15
1	15	16
2	14	15
2	4	16
2	6	16
2	8	12
2	18	6
1	11	5
2	3	2
2	12	7
2	11	5
2	17	15
2	2	6
1	6	2
1	12	16
1	10	11
1	14	11
1	2	16	Nchan=2; LPF=4 HZ
1	5	5
1	14	11
2	10	1
2	6	2
2	7	7
1	4	17
2	11	11
1	6	2
1	12	6
1	1	5
1	13	12
2	18	17
1	16	16
2	2	2
2	14	16
2	16	16
1	11	10
2	3	6
1	9	17
2	9	12
1	3	3
1	10	10
1	7	6
2	15	12
1	17	6
2	5	7
2	13	17
2	17	6
2	4	16
2	1	15
2	12	15
1	15	16
1	18	12
1	8	17
2	8	12
1	4	8	Nchan=2; LPF=8 HZ
1	14	14
2	16	16
2	1	6
1	5	5
2	7	2
2	11	11
2	12	2
1	2	2
1	15	16
2	17	6
2	3	2
1	3	3
1	10	10
1	18	1
2	6	2
2	5	15
1	11	10
1	13	1
2	4	15
1	9	3
1	6	6
2	10	14
1	16	1
2	8	17
1	1	3
2	13	17
2	18	12
2	9	12
1	7	6
2	2	2
1	8	8
1	17	3
2	15	15
2	14	11
1	12	3
1	12	17	Nchan=2; LPF=16 HZ
1	5	16
2	7	2
1	6	6
1	13	17
2	18	17
1	15	16
1	9	17
1	17	18
1	18	17
1	7	7
1	14	10
1	10	14
1	1	12
2	10	10
2	11	10
2	8	17
2	4	12
2	1	6
2	3	2
2	13	12
2	2	2
2	17	17
2	9	12
2	16	16
2	12	17
1	8	8
2	5	15
2	14	17
2	6	2
2	15	15
1	16	16
1	11	10
1	2	2
1	4	4
1	3	3
2	13	12	Nchan=2; LPF=32 HZ
1	16	16
1	4	8
2	18	16
2	15	16
1	2	2
2	17	16
2	6	2
1	13	17
2	10	10
1	12	3
1	14	10
2	16	16
1	17	3
2	12	15
1	6	7
2	1	6
1	15	16
1	8	8
1	3	3
1	10	11
2	3	6
1	5	15
1	18	3
1	7	7
2	7	6
2	4	3
2	9	17
1	9	17
2	14	17
2	2	2
1	1	11
2	8	8
2	5	15
1	11	11
2	11	10
2	8	17	Nchan=2; LPF=64 HZ
1	15	16
2	9	18
1	18	3
2	11	11
1	9	3
1	7	6
2	2	2
2	14	3
1	8	6
2	10	10
2	5	15
1	13	3
2	16	16
1	1	11
2	4	4
2	18	3
2	12	6
1	16	16
1	3	3
1	11	11
1	17	6
2	7	7
2	1	2
1	10	11
1	4	4
2	17	6
2	6	2
2	15	16
1	12	3
2	3	6
1	2	2
1	14	11
2	13	17
1	6	6
1	5	15
2	13	12	Nchan=2; LPF=128 HZ
1	3	17
2	1	6
2	18	11
2	10	10
1	5	2
2	9	8
1	1	17
1	2	2
2	15	6
2	5	15
2	12	2
1	9	17
1	13	18
1	18	17
2	7	6
1	4	8
2	17	12
1	14	10
2	16	16
2	11	10
1	11	10
1	15	16
1	12	17
2	6	6
1	10	11
1	7	7
1	16	16
2	2	2
2	14	11
1	17	17
1	6	7
1	8	8
2	8	12
2	3	6
2	4	4
2	10	11	Nchan=2; LPF=256 HZ
1	12	17
1	1	3
1	7	7
1	13	18
2	1	6
2	15	2
1	5	8
1	8	8
1	2	2
1	14	10
2	5	6
2	17	8
1	10	11
2	6	6
1	4	12
2	18	3
1	11	11
2	9	3
1	15	16
2	4	1
1	16	16
2	13	10
1	17	17
1	6	6
1	9	18
2	12	6
2	3	6
2	16	16
2	11	11
2	8	17
2	7	7
1	3	3
1	18	8
2	14	11
2	2	2
2	17	16	Nchan=2; LPF=512 HZ
1	11	3
2	13	3
1	15	16
1	2	17
2	2	6
2	14	11
2	8	17
1	5	8
2	4	3
1	9	18
1	14	10
2	11	14
1	16	16
2	3	6
2	1	6
1	3	3
1	12	17
2	12	3
2	18	11
1	1	3
1	8	17
1	17	17
1	10	11
2	10	11
2	15	16
1	7	7
2	6	6
1	13	18
2	16	16
2	9	18
1	6	6
1	4	4
2	5	6
1	18	18
2	7	6
1	13	12	Nchan=3; LPF=1 HZ
1	15	16
1	8	5
2	16	16
1	14	11
2	10	12
1	7	2
2	12	15
1	16	15
1	1	5
1	18	5
2	1	15
2	4	2
1	6	15
2	7	16
1	4	5
2	8	17
1	5	17
2	11	12
1	3	5
2	6	2
2	18	12
2	15	16
1	9	5
2	9	17
1	2	16
2	13	1
2	2	16
1	11	5
1	17	16
2	5	12
1	12	16
2	3	16
2	17	16
2	14	16
1	10	10
2	7	16	Nchan=3; LPF=2 HZ
1	8	1
2	11	17
1	10	11
2	18	1
1	7	15
1	3	17
2	14	15
1	17	5
2	13	1
2	9	10
2	15	15
1	16	16
2	10	10
2	2	16
2	5	15
1	12	15
1	15	15
2	17	15
1	18	10
1	2	15
2	16	15
1	1	5
2	3	15
2	4	15
2	8	1
1	6	15
1	13	10
1	14	14
1	5	15
1	11	11
2	12	15
1	4	5
2	6	2
2	1	15
1	9	12
1	16	16	Nchan=3; LPF=4 HZ
2	2	2
2	10	1
2	4	1
2	7	2
1	13	5
1	15	16
1	8	5
1	5	5
2	15	15
2	11	10
1	6	15
2	16	16
1	2	2
1	11	14
1	12	15
2	8	12
1	10	11
1	17	5
2	18	12
1	14	14
1	1	5
2	13	1
2	3	15
1	7	15
2	6	15
2	5	3
1	18	10
1	9	5
2	14	17
2	12	11
2	17	15
1	4	5
2	9	12
1	3	12
2	1	17
2	12	15	Nchan=3; LPF=8 HZ
2	1	12
1	14	14
2	6	2
1	12	12
1	17	17
2	10	10
2	7	2
2	4	12
2	13	10
1	2	2
2	11	10
2	5	1
1	3	6
1	1	10
1	13	17
2	16	16
1	9	1
1	11	10
1	15	16
2	2	2
2	9	12
1	8	1
2	15	16
1	18	1
2	18	12
2	14	1
1	5	5
1	10	11
1	6	6
2	8	1
1	16	16
2	17	5
2	3	6
1	4	4
1	7	6
2	11	10	Nchan=3; LPF=16 HZ
1	12	3
1	4	4
2	1	6
1	3	3
2	3	2
2	9	17
1	6	6
2	4	8
2	12	11
1	18	12
2	8	12
1	10	11
1	2	6
1	9	17
2	14	12
1	17	17
1	13	13
1	16	16
2	17	2
2	5	6
2	6	2
1	5	1
2	16	16
2	7	7
1	14	14
1	8	4
2	18	12
1	1	10
1	15	16
2	10	10
1	7	6
2	15	15
1	11	14
2	2	2
2	13	13
1	13	12	Nchan=3; LPF=32 HZ
2	5	16
1	14	14
1	4	4
2	8	8
2	2	7
2	16	16
1	11	11
2	13	1
2	14	3
1	3	3
1	5	15
2	18	1
2	15	6
1	18	12
1	8	4
2	11	11
1	15	16
2	7	7
2	9	2
1	17	17
2	17	12
1	7	7
1	12	12
2	12	12
1	9	3
1	10	11
2	4	6
2	6	6
1	2	5
1	16	16
2	1	3
2	3	6
1	6	6
2	10	10
1	1	1
2	12	12	Nchan=3; LPF=64 HZ
1	10	11
1	12	1
1	9	17
1	16	16
2	8	17
2	10	10
2	3	7
1	7	7
1	17	17
2	7	7
2	13	13
1	1	11
2	18	1
1	6	6
1	13	13
2	15	15
2	11	11
2	16	16
2	5	3
1	15	16
1	14	11
2	1	3
1	5	15
1	11	11
2	14	10
2	9	17
2	17	2
1	4	4
1	3	3
1	18	10
2	4	3
2	2	2
2	6	7
1	2	7
1	8	4
2	15	15	Nchan=3; LPF=128 HZ
2	3	6
1	12	17
2	11	11
1	1	3
1	2	2
1	4	8
1	5	17
1	14	11
1	7	7
2	13	13
1	15	16
2	8	12
1	9	3
1	16	16
2	14	3
2	6	6
2	16	16
1	10	11
2	9	9
2	18	1
2	2	2
1	3	3
1	18	18
1	11	11
1	6	6
2	7	7
2	4	4
1	13	13
2	5	16
1	8	4
2	1	6
1	17	8
2	17	17
2	12	17
2	10	11
1	17	17	Nchan=3; LPF=256 HZ
1	7	6
2	2	2
2	15	15
1	16	16
1	10	11
1	18	3
1	4	4
1	13	13
2	16	16
2	5	6
1	5	16
2	13	1
1	15	16
2	6	6
2	12	3
2	9	18
1	2	2
1	1	1
1	3	3
2	11	11
1	6	6
1	11	11
1	12	6
1	8	4
1	9	3
2	17	18
2	18	3
2	4	4
2	10	11
2	7	7
2	8	12
1	14	11
2	1	3
2	14	11
2	3	3
1	6	6	Nchan=3; LPF=512 HZ
1	4	4
2	8	3
1	11	10
1	13	13
1	12	3
2	10	10
1	16	16
1	14	11
2	14	1
2	5	12
1	3	3
2	13	13
1	17	12
1	10	10
2	4	3
1	1	1
2	18	13
1	7	7
2	2	2
2	15	15
2	16	16
1	18	3
1	5	16
2	7	6
2	12	17
2	6	6
1	8	8
2	9	3
2	3	3
1	15	16
1	2	2
2	1	1
2	11	11
2	17	12
1	9	9
2	10	5	Nchan=4; LPF=1 HZ
1	4	1
1	14	11
2	17	15
1	15	16
2	9	3
2	16	16
2	18	4
2	7	6
2	3	15
1	1	5
2	5	3
1	5	5
2	15	16
2	8	3
2	2	2
1	9	1
2	13	5
2	11	12
1	17	6
2	12	15
1	7	6
1	13	5
1	18	5
2	6	15
2	1	12
1	16	16
2	14	1
1	6	15
2	4	15
1	12	15
1	8	17
1	2	15
1	10	11
1	3	12
1	11	10
2	14	16	Nchan=4; LPF=2 HZ
1	14	10
1	18	12
1	3	15
1	15	16
2	15	15
2	9	1
2	13	1
2	11	10
1	11	11
2	3	5
2	12	6
2	18	12
2	10	12
1	16	16
1	6	15
1	8	8
1	7	15
2	7	2
2	4	15
1	13	12
1	4	10
2	17	16
2	1	15
1	5	15
2	8	15
2	6	2
1	12	17
1	9	12
1	2	2
2	16	16
2	5	6
2	2	2
1	17	1
1	1	5
1	10	10
1	12	15	Nchan=4; LPF=4 HZ
1	7	6
2	6	2
1	6	15
1	13	12
2	3	15
2	15	16
2	13	12
1	5	5
1	4	5
1	8	12
2	1	15
2	9	12
1	14	11
1	16	16
2	14	12
2	5	15
1	10	11
2	12	15
2	18	12
2	4	5
2	2	2
1	15	16
2	7	2
2	11	10
2	8	4
1	17	3
1	18	1
1	3	3
2	10	1
2	16	16
1	11	10
2	17	6
1	1	1
1	2	2
1	9	1
2	16	16	Nchan=4; LPF=8 HZ
1	13	12
2	3	6
1	18	12
1	12	12
1	11	10
1	15	16
2	9	17
2	8	12
2	14	15
1	7	6
1	8	12
2	15	2
2	13	12
1	3	6
2	4	12
2	11	10
1	17	1
2	17	15
1	14	14
1	10	10
2	1	15
2	10	1
1	4	12
1	16	16
1	6	6
2	6	2
2	2	2
1	2	2
2	18	13
2	5	2
1	9	11
1	5	1
2	12	15
2	7	2
1	1	1
2	16	16	Nchan=4; LPF=16 HZ
2	2	2
2	12	17
1	13	10
1	8	4
1	7	6
1	4	4
1	12	3
2	13	1
2	4	12
1	11	11
2	1	1
1	17	17
1	1	1
1	10	10
1	15	16
2	11	10
2	7	6
2	9	13
2	6	6
2	15	16
2	8	17
1	5	5
2	18	13
2	5	2
2	10	10
2	3	12
1	6	6
1	16	16
2	17	12
1	3	13
1	9	1
1	18	12
2	14	17
1	2	6
1	14	14
1	17	4	Nchan=4; LPF=32 HZ
1	11	11
1	18	13
2	12	3
1	1	1
1	10	10
1	5	1
1	16	16
2	4	17
2	6	2
2	18	13
1	2	2
1	9	9
2	16	16
2	5	17
2	1	12
2	2	2
1	3	3
2	3	3
1	8	4
2	10	10
1	13	13
2	11	10
2	17	17
1	12	12
1	4	4
1	14	11
1	6	7
1	7	7
2	13	13
2	8	4
2	14	14
2	7	7
1	15	16
2	9	9
2	15	16
1	8	8	Nchan=4; LPF=64 HZ
1	11	10
2	13	12
2	14	17
1	5	15
1	15	16
1	6	6
2	10	10
2	12	6
1	13	12
2	18	12
2	7	7
1	17	17
2	9	12
2	4	6
1	18	12
2	3	6
2	2	2
2	17	12
2	16	16
1	3	18
1	7	6
2	8	12
1	4	12
2	5	6
1	16	16
2	15	15
1	14	10
2	1	6
1	2	2
2	11	10
2	6	2
1	9	13
1	1	12
1	10	10
1	12	12
2	15	15	Nchan=4; LPF=128 HZ
2	6	2
2	12	12
2	3	3
2	2	2
2	13	13
1	17	3
1	11	11
2	16	16
1	12	12
2	10	10
2	1	1
1	1	1
2	18	13
2	5	12
2	8	17
2	11	10
1	6	6
1	2	2
1	3	3
2	7	7
2	17	2
1	4	4
1	18	11
1	14	10
1	7	7
2	4	6
1	10	10
1	5	5
2	9	18
1	15	16
1	9	18
1	16	16
1	13	17
2	14	1
1	8	8
2	4	4	Nchan=4; LPF=256 HZ
1	6	6
2	10	10
1	2	2
2	9	3
1	3	9
2	16	16
1	11	11
1	9	9
2	14	3
1	5	15
2	12	12
2	1	1
2	5	12
2	2	6
1	18	18
1	16	16
1	14	11
1	12	12
2	17	17
2	8	12
2	3	1
2	11	11
1	7	7
2	6	6
1	15	16
1	10	13
1	1	1
1	13	13
1	4	4
2	13	13
2	7	7
2	15	15
2	18	13
1	17	17
1	8	4
2	7	7	Nchan=4; LPF=512 HZ
1	15	16
2	2	2
2	17	17
2	4	17
2	12	17
1	2	2
1	1	3
1	13	3
1	8	8
2	18	1
1	9	3
1	14	11
1	5	16
1	17	3
2	1	1
1	10	11
2	6	6
1	18	3
1	3	3
1	7	7
1	11	11
1	12	3
1	6	6
2	10	10
2	9	3
2	3	6
2	16	16
2	13	1
2	5	15
2	8	12
2	15	15
1	16	16
2	11	10
2	14	11
1	4	4
1	8	16	Nchan=6; LPF=1 HZ
2	6	15
1	12	5
1	4	5
2	17	15
2	14	3
1	13	5
1	14	14
2	2	16
2	16	15
2	8	5
2	18	5
2	7	15
2	13	12
1	17	5
1	18	14
1	2	16
1	1	5
1	3	5
2	11	10
2	15	15
2	12	5
1	7	6
1	5	5
2	3	5
1	10	10
1	9	5
2	10	5
2	4	5
2	5	12
1	15	3
1	16	15
2	1	12
2	9	3
1	6	15
1	11	10
2	9	9	Nchan=6; LPF=2 HZ
1	7	11
2	1	5
2	15	15
2	3	12
1	3	5
1	12	5
2	4	12
2	5	12
1	18	11
1	5	5
1	11	11
1	14	14
1	1	5
2	16	16
2	8	5
2	12	12
1	15	16
1	13	5
2	17	15
2	11	10
1	9	11
1	4	5
1	2	15
2	14	10
1	8	5
2	13	12
1	10	10
2	10	1
1	16	16
2	18	12
2	6	16
2	2	15
1	17	5
1	6	15
2	7	2
1	13	1	Nchan=6; LPF=4 HZ
1	11	11
1	3	15
1	1	1
2	18	13
2	3	15
2	11	10
1	10	10
1	18	11
1	12	12
2	2	2
2	10	10
1	14	11
2	14	10
2	16	16
2	12	12
2	15	15
1	17	1
1	2	15
1	9	11
1	16	16
2	1	5
2	9	17
1	8	1
1	4	5
2	17	12
1	7	6
2	8	12
2	5	1
1	5	5
2	13	12
2	7	2
2	4	1
1	15	15
1	6	15
2	6	2
1	4	4	Nchan=6; LPF=8 HZ
2	17	3
1	16	16
1	15	15
1	3	1
2	14	10
1	10	10
1	13	1
2	8	3
1	18	10
2	9	4
1	7	6
1	9	4
2	5	3
1	14	14
2	16	16
1	12	1
2	7	6
1	2	2
1	1	1
2	2	2
1	11	11
2	11	10
2	1	1
2	4	3
1	17	3
2	3	3
2	15	15
2	6	6
1	8	1
1	5	1
2	18	3
2	13	13
2	12	1
2	10	10
1	6	6
1	1	1	Nchan=6; LPF=16 HZ
2	7	7
2	2	2
2	11	11
2	6	6
1	12	12
1	2	2
2	12	12
1	13	1
2	18	1
1	11	10
1	16	16
2	9	4
1	3	3
2	15	15
1	18	14
1	14	14
1	10	10
2	5	1
1	8	1
1	5	1
2	10	10
2	1	1
2	8	4
1	17	1
2	3	1
1	9	11
2	14	1
2	13	12
2	16	16
1	7	7
1	6	7
1	4	4
2	4	1
2	17	12
1	15	16
2	10	10	Nchan=6; LPF=32 HZ
1	2	6
1	11	11
2	2	6
2	6	6
1	12	3
1	7	7
1	1	10
2	16	16
2	7	7
2	18	10
1	6	6
1	4	4
1	9	3
1	17	3
2	4	1
2	8	1
2	15	15
1	16	16
1	18	3
1	3	3
2	3	1
2	17	6
2	1	1
1	10	10
1	5	1
2	9	12
2	13	12
2	14	12
2	12	1
1	13	12
2	11	10
1	8	4
1	15	16
2	5	1
1	14	14
2	11	10	Nchan=6; LPF=64 HZ
2	13	12
1	11	10
2	7	7
2	9	12
2	5	12
1	18	11
2	6	2
1	6	6
1	12	12
1	10	10
1	14	14
2	2	2
1	2	2
2	4	12
2	8	8
2	15	15
1	1	10
2	16	16
1	8	4
2	14	10
1	5	5
2	1	12
1	3	3
2	3	6
2	12	8
1	15	16
2	10	10
2	17	12
1	17	3
2	18	11
1	4	4
1	13	1
1	9	4
1	7	7
1	16	16
2	1	1	Nchan=6; LPF=128 HZ
2	16	16
2	17	18
1	3	3
2	12	12
1	14	11
2	11	10
2	14	14
1	4	4
2	3	3
2	2	2
1	16	16
1	7	7
1	9	18
2	10	13
1	10	10
1	2	2
2	13	13
2	8	17
2	18	13
1	5	15
1	13	1
2	7	7
1	1	3
1	11	11
1	6	7
1	8	8
2	5	12
2	9	9
1	12	17
1	15	16
2	4	17
2	6	2
1	18	11
1	17	17
2	15	15
2	13	13	Nchan=6; LPF=256 HZ
2	4	4
2	7	7
2	9	9
1	7	7
1	12	12
2	18	18
1	10	10
2	8	4
2	2	2
1	15	16
2	14	1
1	5	5
1	1	1
1	9	9
1	18	18
1	8	4
1	16	16
2	10	13
1	6	7
1	13	13
1	3	4
1	14	11
1	2	2
2	16	16
2	12	17
2	15	15
2	3	3
2	17	17
2	11	11
1	11	11
2	6	6
1	17	17
2	5	3
2	1	1
1	4	4
1	12	3	Nchan=6; LPF=512 HZ
1	3	9
2	2	2
1	5	1
2	1	1
2	7	7
1	16	16
2	3	3
1	6	7
2	5	17
1	10	10
2	6	6
2	16	16
1	11	11
1	4	4
2	14	11
1	14	14
2	4	4
1	13	13
2	15	15
2	18	18
2	9	9
2	13	13
1	17	17
1	1	1
2	11	11
1	18	13
1	15	16
1	7	7
1	9	9
2	12	17
1	8	4
2	17	17
2	8	8
2	10	10
1	2	6
1	5	16	Nchan=8; LPF=1 HZ
2	18	1
1	17	16
1	12	16
1	8	16
1	6	16
2	13	10
1	13	10
1	2	15
2	17	15
1	16	16
2	12	15
2	4	15
2	6	15
1	10	10
2	14	12
2	10	1
1	4	15
2	16	15
2	1	15
2	2	16
2	15	15
1	1	5
1	18	5
1	7	15
1	3	5
2	3	16
2	11	5
2	8	5
1	9	5
2	5	4
1	11	11
1	14	15
2	9	18
1	15	16
2	7	7
2	5	5	Nchan=8; LPF=2 HZ
1	18	11
1	16	16
1	1	1
1	4	5
2	9	1
1	8	5
2	7	6
1	13	1
2	12	3
2	17	1
1	10	10
1	14	11
2	6	15
2	14	10
2	2	16
2	15	15
2	13	1
1	9	11
1	17	3
2	1	5
2	4	5
1	5	5
2	8	3
1	15	16
1	2	15
1	3	3
1	7	6
1	12	1
1	6	6
2	18	12
2	11	10
2	10	10
1	11	11
2	3	5
2	16	16
2	11	10	Nchan=8; LPF=4 HZ
1	10	10
1	6	15
2	1	12
2	2	2
2	15	15
1	4	4
2	17	12
2	9	10
1	15	15
1	12	1
1	13	10
2	3	6
2	8	17
1	9	3
2	14	14
2	5	1
1	16	16
1	14	14
2	13	1
1	7	6
2	6	2
2	18	1
1	11	11
1	3	6
1	8	1
1	5	5
2	4	5
1	18	11
2	12	1
2	10	10
2	7	2
2	16	15
1	2	15
1	1	10
1	17	2
1	10	10	Nchan=8; LPF=8 HZ
1	18	18
2	17	3
1	6	6
1	12	1
2	11	10
1	16	16
1	11	11
1	13	1
2	3	1
2	18	13
2	7	6
1	5	5
1	14	14
2	9	4
2	8	3
2	4	4
2	12	1
1	1	3
1	15	15
2	10	10
1	4	4
2	16	16
1	3	3
2	5	1
1	9	4
2	14	10
2	15	15
2	2	2
2	1	1
1	7	6
1	8	4
1	17	3
2	6	2
2	13	13
1	2	2
1	8	16	Nchan=8; LPF=16 HZ
2	9	12
2	15	15
2	2	2
1	7	6
2	3	15
1	10	10
1	12	17
2	18	15
1	9	17
2	16	15
1	3	6
2	11	10
1	14	11
1	17	17
2	12	15
1	16	16
1	18	11
1	1	1
1	15	16
1	2	2
1	11	10
2	4	12
2	6	15
2	1	15
2	8	1
2	13	1
2	14	11
2	10	10
2	17	6
1	13	1
1	6	15
2	7	6
2	5	12
1	4	4
1	5	15
2	14	10	Nchan=8; LPF=32 HZ
1	8	4
2	8	8
2	12	12
2	18	18
1	4	4
1	3	3
2	17	12
2	16	16
2	4	4
2	5	12
1	1	1
2	6	6
1	14	14
2	11	11
1	9	4
1	7	7
2	13	1
2	15	15
[truncated: 881 more rows]

## Sheet: Subject 6
Speaker	Stimulus	Response	Condition
1	17	16	Nchan=1; LPF=1 HZ
1	15	16
2	9	16
1	18	9
2	2	1
1	7	7
1	10	3
2	8	11
1	12	17
1	16	13
1	5	6
2	4	3
2	7	11
2	10	18
2	11	15
2	5	2
1	4	13
1	14	4
2	1	10
2	6	16
2	16	5
2	18	11
2	14	2
1	13	8
2	15	17
2	17	5
1	2	9
1	3	4
1	11	18
1	9	2
2	3	8
1	8	15
1	1	6
2	13	5
2	12	10
1	6	3
1	16	5	Nchan=1; LPF=2 HZ
1	13	11
1	1	12
1	14	10
2	15	5
1	15	4
1	5	16
2	5	15
1	2	4
2	18	10
1	9	8
2	12	5
2	6	11
2	11	2
2	3	16
2	16	8
2	4	14
1	6	4
1	8	12
2	1	16
1	7	4
2	9	5
2	8	15
1	3	12
2	13	17
1	18	10
1	4	16
1	11	11
1	12	3
2	7	12
1	10	11
2	17	9
1	17	5
2	2	16
2	10	2
2	14	5
2	18	15	Nchan=1; LPF=4 HZ
2	7	16
1	14	10
1	10	9
2	5	3
1	9	4
2	12	5
1	7	6
2	3	12
2	4	11
1	18	17
1	12	18
2	8	1
2	15	2
1	15	7
2	17	8
2	2	13
2	16	14
1	11	9
2	1	4
1	1	5
1	13	10
1	16	15
1	6	16
2	14	11
2	13	6
1	2	12
1	5	17
1	17	1
2	6	2
1	3	3
1	4	4
1	8	8
2	9	10
2	10	11
2	11	16
1	12	15	Nchan=1; LPF=8 HZ
2	6	2
2	9	4
1	13	17
2	15	3
1	9	7
2	18	5
1	3	11
1	2	16
1	1	3
2	11	4
2	17	11
2	14	6
2	2	13
2	16	7
2	13	1
1	4	2
1	7	5
1	14	10
2	7	3
2	8	2
1	8	10
1	15	15
2	3	4
1	11	5
2	10	12
2	12	17
2	1	16
1	16	9
2	4	10
1	5	16
1	17	11
1	6	12
2	5	5
1	10	17
1	18	10
1	17	3	Nchan=1; LPF=16 HZ
2	18	9
2	8	15
2	10	14
1	14	8
1	15	2
2	7	1
2	12	7
1	4	13
1	9	16
1	5	10
1	16	4
2	13	5
1	13	11
1	7	17
1	18	18
2	11	12
1	11	6
1	8	5
2	3	4
2	15	3
1	10	2
2	2	1
1	6	7
2	14	8
1	1	9
2	5	10
1	12	17
1	2	15
2	6	13
2	4	15
2	1	17
2	9	3
2	17	10
2	16	15
1	3	2
2	3	8	Nchan=1; LPF=32 HZ
2	4	12
1	2	16
1	16	3
2	5	5
1	1	11
2	1	10
1	15	2
1	14	7
1	9	13
1	5	9
1	4	18
2	14	12
2	12	5
2	10	1
2	17	4
1	3	11
2	13	10
2	6	15
2	11	3
1	11	5
2	18	8
2	8	17
2	16	12
2	9	17
1	13	17
2	7	2
2	15	5
1	12	8
1	7	5
1	18	17
1	8	5
1	10	12
1	17	4
2	2	2
1	6	5
1	6	5	Nchan=1; LPF=64 HZ
2	7	16
2	14	4
2	9	9
1	17	10
2	11	3
2	6	7
1	2	13
1	14	6
1	5	12
2	15	11
2	8	17
2	2	4
2	1	9
1	11	18
1	10	3
2	18	15
1	4	3
2	13	4
1	18	11
2	17	8
1	13	8
1	15	12
1	1	15
2	12	8
1	12	5
2	4	3
1	9	9
1	3	10
2	5	16
1	16	12
1	8	4
2	3	3
2	16	5
1	7	15
2	10	11
1	3	2	Nchan=1; LPF=128 HZ
2	1	5
1	4	4
2	16	3
2	5	10
2	9	16
1	11	9
1	13	5
1	16	12
2	12	3
2	14	4
1	9	6
2	18	10
1	12	2
2	3	11
1	1	16
1	14	5
2	11	4
2	8	10
1	2	9
1	10	15
2	7	10
2	4	4
2	2	2
1	8	8
2	10	10
1	17	5
1	7	15
1	5	4
2	6	12
2	15	8
2	13	14
1	6	10
2	17	5
1	18	4
1	15	2
1	4	2	Nchan=1; LPF=256 HZ
2	11	12
1	16	8
1	3	7
1	6	5
1	17	3
2	1	2
1	18	5
1	15	15
2	6	4
2	13	8
2	5	15
2	3	16
2	4	11
2	16	5
2	18	11
1	14	12
2	10	4
2	15	12
2	12	4
2	9	5
1	12	2
2	14	5
2	8	15
1	5	15
1	11	5
1	10	1
2	2	2
1	9	15
2	7	5
1	2	16
1	13	17
2	17	5
1	7	15
1	8	16
1	1	5
1	4	5	Nchan=1; LPF=512 HZ
2	8	10
2	12	16
2	13	9
2	17	4
2	14	3
2	11	8
1	9	15
1	1	16
1	8	2
2	7	4
1	12	5
1	2	12
1	5	16
2	3	9
2	2	4
1	7	6
2	4	16
1	14	10
2	6	2
1	11	14
1	10	15
1	18	16
1	13	2
2	16	9
1	15	16
1	16	7
2	15	13
2	18	15
1	6	4
2	10	10
2	1	2
2	5	12
2	9	5
1	17	9
1	3	4
1	7	15	Nchan=2; LPF=1 HZ
1	18	5
1	14	12
1	16	16
2	13	5
2	11	4
2	4	15
1	9	12
1	10	5
2	3	16
2	16	15
1	8	10
2	7	15
1	5	5
2	6	16
1	12	5
2	5	12
1	17	16
2	14	5
2	12	12
2	9	15
2	15	5
2	2	16
2	10	5
2	8	12
2	18	4
1	4	5
1	2	15
1	15	16
1	11	12
1	1	12
1	13	16
2	1	4
1	6	3
1	3	2
2	17	16
2	12	2	Nchan=2; LPF=2 HZ
2	1	3
1	15	16
1	4	11
1	16	12
1	1	5
1	8	9
2	7	8
1	5	15
2	8	16
2	6	5
1	11	3
1	6	1
2	5	12
2	18	15
1	14	5
1	3	16
2	10	3
2	17	14
2	2	3
1	10	2
2	11	8
2	3	9
1	17	14
1	18	10
2	15	4
1	7	5
1	13	11
1	9	17
1	12	16
2	4	12
2	14	4
2	9	16
1	2	9
2	13	15
2	16	15
2	17	15	Nchan=2; LPF=4 HZ
2	2	2
1	3	12
1	7	15
2	8	16
1	4	16
2	11	5
1	10	9
2	1	10
2	10	9
1	15	10
1	6	9
1	16	10
2	18	10
2	13	9
2	14	4
2	6	10
2	4	2
1	8	18
2	5	13
1	18	1
1	9	10
2	7	11
1	11	9
1	12	2
1	2	16
2	9	10
1	5	8
2	12	8
1	13	17
1	17	5
1	1	5
2	3	10
1	14	16
2	15	16
2	16	15
1	16	16	Nchan=2; LPF=8 HZ
2	7	2
1	14	10
1	15	16
1	2	2
2	9	5
2	13	10
1	3	15
1	4	9
1	13	12
1	17	11
2	18	2
2	15	17
1	11	4
1	1	9
2	17	2
1	6	14
2	3	15
1	7	15
2	8	16
2	1	16
1	8	16
2	11	5
2	14	10
1	5	16
2	16	3
2	5	5
1	12	2
1	18	15
2	2	2
2	10	10
2	12	2
2	6	15
2	4	5
1	9	12
1	10	11
2	9	4	Nchan=2; LPF=16 HZ
2	11	11
2	6	2
2	14	15
1	8	5
1	17	6
1	13	12
1	6	6
2	10	11
1	15	15
2	8	15
1	5	16
2	2	2
1	18	5
2	15	15
2	4	5
1	1	5
1	11	10
1	7	3
2	1	15
2	7	2
2	12	15
1	10	10
2	16	16
2	3	2
1	2	8
1	12	8
2	18	10
1	3	5
1	4	15
1	16	15
1	14	10
2	13	2
1	9	5
2	17	15
2	5	16
2	15	2	Nchan=2; LPF=32 HZ
2	4	2
2	2	2
2	13	17
1	6	3
1	14	12
1	1	2
1	7	2
1	8	2
2	8	2
1	2	3
1	3	11
2	1	16
1	17	13
2	7	2
2	14	2
1	10	5
1	5	2
2	9	2
2	3	2
1	16	15
2	5	16
2	16	2
1	11	5
1	4	8
2	18	12
2	17	2
1	18	5
1	12	7
2	12	2
1	15	15
1	13	12
2	11	5
2	10	5
1	9	2
2	6	2
1	3	4	Nchan=2; LPF=64 HZ
1	9	9
2	12	2
1	2	2
2	2	16
1	12	4
1	7	5
2	14	12
2	17	15
2	7	10
2	4	1
1	1	4
1	10	6
1	6	18
1	18	10
2	6	15
2	16	14
1	8	12
2	9	6
2	15	5
2	11	11
2	5	16
1	5	9
2	13	9
1	4	3
1	11	9
2	18	2
2	3	4
1	16	16
1	13	3
1	17	5
1	14	5
1	15	16
2	10	10
2	8	9
2	1	2
1	13	15	Nchan=2; LPF=128 HZ
1	18	3
2	9	10
2	15	7
2	18	6
1	8	18
2	16	2
2	14	8
2	17	16
1	14	4
2	2	16
1	12	3
2	1	17
1	2	14
1	6	2
1	15	16
1	10	14
2	5	15
2	10	9
1	3	11
2	6	2
1	17	2
1	1	2
2	12	8
2	3	2
1	16	16
1	9	17
1	7	2
2	13	1
1	4	9
1	5	16
2	4	10
2	7	3
1	11	9
2	8	5
2	11	11
1	10	1	Nchan=2; LPF=256 HZ
2	3	1
1	5	9
1	4	3
2	13	9
2	10	10
1	18	4
1	9	2
1	12	14
1	11	13
2	12	5
2	6	11
2	11	10
1	16	9
2	14	9
2	18	9
1	15	9
2	15	9
2	8	9
1	17	11
2	7	5
2	16	5
2	1	4
1	13	6
1	6	10
2	9	13
1	14	15
1	2	1
1	8	10
2	17	10
1	7	10
2	5	10
1	1	10
1	3	10
2	4	10
2	2	10
2	12	1	Nchan=2; LPF=512 HZ
2	11	10
1	2	3
2	15	8
2	4	4
2	5	10
1	16	10
1	8	10
2	9	15
1	15	6
2	14	13
2	16	2
2	7	8
1	18	16
1	11	2
2	10	4
1	13	9
1	12	5
2	3	2
1	9	8
1	5	15
1	14	10
2	6	2
1	7	9
2	13	5
1	4	11
1	3	4
2	17	8
1	17	14
1	1	1
2	18	18
2	1	10
2	2	6
2	8	8
1	10	13
1	6	1
1	5	5	Nchan=3; LPF=1 HZ
1	6	15
2	13	5
1	8	5
2	17	5
1	14	12
2	4	15
2	8	5
1	4	5
1	1	5
2	1	16
2	9	4
1	2	9
2	16	2
1	7	10
2	6	17
1	9	16
2	12	5
1	15	5
1	16	12
2	5	16
2	3	16
1	13	10
1	12	5
2	7	4
2	15	9
2	18	10
1	3	5
1	11	4
2	10	16
1	17	4
1	10	10
1	18	5
2	11	16
2	14	12
2	2	2
2	11	11	Nchan=3; LPF=2 HZ
1	16	15
1	8	3
1	3	5
1	7	6
1	11	14
2	2	15
2	10	10
1	9	11
1	17	5
1	18	4
1	1	5
1	13	11
2	1	5
2	12	2
2	7	15
2	18	16
2	13	5
2	8	4
2	5	3
2	3	9
1	15	16
2	14	16
2	16	10
1	6	10
1	14	9
1	10	9
2	9	15
2	6	14
2	15	2
2	17	3
2	4	9
1	4	10
1	2	4
1	5	4
1	12	4
2	5	2	Nchan=3; LPF=4 HZ
2	13	14
1	1	10
2	15	9
1	17	16
2	2	2
1	15	16
2	18	10
1	12	5
1	14	11
2	3	3
2	7	10
1	9	15
1	6	9
2	1	16
1	8	5
2	11	7
1	2	13
1	18	6
2	8	18
2	4	1
2	10	10
2	9	16
2	16	5
1	10	3
1	7	8
2	17	11
1	5	3
2	12	9
1	11	18
2	14	10
1	16	3
1	4	3
1	3	9
1	13	4
2	6	2
2	2	15	Nchan=3; LPF=8 HZ
2	14	10
1	5	5
1	1	5
2	11	10
1	2	6
1	9	5
1	7	6
1	13	11
1	17	5
1	16	15
2	4	9
1	4	5
2	17	15
2	9	12
2	13	11
2	6	6
1	18	5
2	7	2
1	15	15
2	5	13
1	8	1
1	11	8
2	15	10
1	3	5
2	16	15
1	10	11
2	8	15
2	10	10
2	18	10
1	12	15
2	12	15
2	1	5
2	3	6
1	14	11
1	6	2
2	9	12	Nchan=3; LPF=16 HZ
1	18	13
1	13	11
1	3	5
1	14	14
2	17	2
2	16	16
2	3	5
2	1	12
1	9	10
2	5	2
2	11	10
2	8	17
1	1	14
2	14	10
2	10	10
1	2	2
1	12	5
2	7	2
2	18	11
1	7	2
1	15	8
2	13	10
2	4	12
2	15	2
2	2	7
1	10	11
1	4	4
2	12	2
1	6	7
2	6	2
1	11	10
1	5	5
1	16	16
1	8	15
1	17	2
2	13	12	Nchan=3; LPF=32 HZ
2	3	12
2	12	12
2	9	12
1	6	2
2	7	8
2	2	3
1	16	2
2	18	10
2	5	2
1	7	2
2	11	10
2	15	2
1	3	2
1	12	2
1	4	8
1	11	16
1	2	2
1	5	11
1	10	11
1	15	15
2	1	12
1	17	17
1	13	10
2	17	2
2	14	7
1	1	11
2	6	2
1	9	10
2	10	10
1	14	11
2	16	15
1	8	15
2	8	15
2	4	8
1	18	5
1	3	3	Nchan=3; LPF=64 HZ
1	8	4
2	2	2
1	17	4
2	5	5
2	9	9
2	14	14
2	13	10
2	16	16
1	9	9
1	13	13
2	4	5
2	3	6
1	1	14
1	2	2
1	18	10
2	12	5
1	5	4
2	1	5
1	10	10
1	11	11
2	6	6
1	15	15
2	18	13
2	8	4
2	15	6
1	16	16
1	14	10
2	7	7
2	17	4
2	11	10
1	7	7
1	12	3
1	4	4
1	6	6
2	10	10
2	5	6	Nchan=3; LPF=128 HZ
2	9	11
2	2	2
2	18	11
1	17	2
1	4	3
1	14	11
1	16	15
2	1	2
2	12	6
2	3	6
2	8	2
1	6	2
1	11	11
2	16	15
1	10	10
1	7	2
2	4	6
1	12	2
1	18	11
1	13	3
2	15	2
2	6	6
1	1	11
1	8	6
2	13	11
1	2	2
2	17	2
1	5	5
2	14	11
2	10	10
1	3	11
1	9	3
2	11	11
2	7	7
1	15	15
1	18	11	Nchan=3; LPF=256 HZ
2	1	3
2	6	6
2	4	4
1	16	16
2	17	3
1	4	4
2	14	14
1	10	10
1	12	3
1	14	14
1	5	14
2	12	3
2	18	14
2	7	7
1	3	14
1	1	16
1	11	14
2	11	11
2	3	3
2	15	2
1	6	6
2	9	9
2	16	16
1	2	2
2	5	5
2	2	2
2	13	10
1	7	7
2	10	10
1	8	4
1	13	13
1	17	3
1	9	4
2	8	5
1	15	16
1	10	11	Nchan=3; LPF=512 HZ
2	12	3
1	14	14
2	6	6
2	1	3
1	5	5
2	13	10
2	11	11
1	12	3
2	15	6
1	4	4
2	3	3
1	8	4
2	9	11
1	15	15
2	18	11
1	17	3
1	1	10
2	17	2
1	16	16
2	5	17
2	7	7
1	11	10
1	6	7
2	16	16
1	7	7
2	2	2
2	14	11
1	9	9
2	4	3
1	3	3
1	2	2
1	18	11
1	13	18
2	10	10
2	8	3
2	11	5	Nchan=4; LPF=1 HZ
1	18	12
1	2	15
2	18	5
1	13	3
1	14	11
2	10	5
1	4	5
2	9	12
2	6	16
1	5	5
1	9	5
1	6	15
1	8	15
2	5	4
2	8	12
1	1	5
2	16	15
1	12	5
2	3	5
2	12	5
2	14	5
1	16	15
2	2	16
2	1	5
1	15	15
2	4	5
1	7	15
2	7	15
1	3	5
1	11	5
2	17	5
2	13	4
1	17	8
2	15	16
1	10	5
1	8	5	Nchan=4; LPF=2 HZ
1	16	15
2	10	5
1	1	5
1	7	6
1	12	12
2	14	11
2	6	16
1	9	5
2	17	5
1	18	5
1	14	2
1	17	10
1	5	5
2	11	4
2	12	11
1	3	12
2	2	15
1	4	5
2	9	5
2	8	4
1	11	11
2	4	6
1	15	15
2	15	16
2	1	5
2	7	2
2	13	5
1	6	6
2	5	5
1	10	10
1	13	5
2	3	5
2	18	11
2	16	16
1	2	2
1	10	11	Nchan=4; LPF=4 HZ
2	8	5
2	10	5
2	4	15
1	16	16
2	12	4
2	3	5
2	13	4
1	17	8
2	17	2
1	11	10
2	11	14
1	6	15
1	14	11
1	15	12
2	16	15
1	9	3
2	15	15
2	1	5
1	13	5
1	2	15
1	18	5
2	9	12
1	1	4
2	2	2
2	5	12
1	5	8
1	12	5
1	3	1
2	18	5
1	7	6
1	4	6
1	8	4
2	14	10
2	7	11
2	6	2
2	6	2	Nchan=4; LPF=8 HZ
2	3	5
1	9	5
1	8	15
2	9	5
2	11	12
1	12	7
2	13	5
2	1	2
2	16	15
2	7	2
1	2	2
2	18	5
2	14	5
1	18	5
2	17	2
1	1	5
1	13	17
1	4	12
1	11	5
1	7	6
1	10	5
1	16	15
2	4	5
2	5	2
2	8	2
1	3	5
1	14	15
1	5	4
1	17	2
1	6	6
2	2	2
2	12	2
2	15	16
2	10	10
1	15	15
2	7	14	Nchan=4; LPF=16 HZ
1	9	8
1	5	2
2	11	1
2	15	7
2	12	13
1	13	3
2	4	9
2	1	15
2	13	4
1	4	10
2	18	16
1	18	17
2	6	11
2	3	5
2	10	6
1	14	12
1	11	18
1	2	17
2	2	16
1	3	15
1	17	14
2	8	13
1	1	7
2	16	8
2	9	9
2	17	10
1	8	11
1	10	12
2	14	6
1	15	5
1	6	4
1	7	3
1	16	2
1	12	1
2	5	8
2	6	2	Nchan=4; LPF=32 HZ
1	10	10
1	7	6
2	16	17
1	11	10
2	14	5
1	13	4
1	12	3
1	6	2
1	18	10
1	16	16
1	17	2
1	2	2
1	1	5
2	10	10
1	15	10
2	12	2
2	4	2
2	7	6
1	14	10
2	5	7
1	5	15
2	15	16
2	2	2
1	3	10
2	1	5
2	11	10
2	8	2
2	17	2
2	3	2
1	4	4
2	13	10
1	8	11
2	9	5
1	9	17
2	18	5
1	6	2	Nchan=4; LPF=64 HZ
2	3	12
1	15	15
1	14	14
1	11	10
1	5	4
1	2	2
1	1	5
1	9	9
1	10	10
2	12	3
2	8	8
1	4	4
2	16	16
1	13	10
2	2	2
2	10	10
1	18	11
2	13	13
1	16	16
1	7	7
2	4	5
2	11	10
2	7	7
2	6	2
2	5	3
2	14	4
1	3	5
1	17	3
2	9	5
1	8	4
2	17	5
2	18	10
1	12	4
2	15	15
2	1	3
2	1	3	Nchan=4; LPF=128 HZ
2	8	12
2	7	7
2	4	4
2	13	10
2	5	3
2	14	14
1	3	3
2	18	11
2	10	10
1	2	2
1	4	4
1	6	6
1	5	5
2	17	2
1	17	6
2	2	2
2	16	16
2	12	12
2	11	11
2	6	6
2	15	15
1	1	11
2	9	14
1	13	11
1	7	7
1	12	2
1	9	3
1	16	16
1	14	14
1	11	10
1	15	15
1	8	2
1	10	11
1	18	3
2	3	6
2	15	15	Nchan=4; LPF=256 HZ
2	13	10
2	17	3
2	10	10
2	14	14
1	16	16
1	1	10
1	13	13
2	4	3
2	16	16
1	12	17
1	9	11
1	2	2
2	11	10
2	12	3
2	2	2
2	3	3
2	6	2
1	4	17
1	14	10
2	8	11
1	3	10
1	5	5
2	5	9
1	15	15
1	8	8
2	1	10
1	6	2
1	7	7
1	17	3
2	9	10
2	7	7
2	18	10
1	11	11
1	10	11
1	18	18
1	5	2	Nchan=4; LPF=512 HZ
1	9	8
2	17	2
1	16	16
2	9	11
1	14	11
1	11	11
1	18	9
2	8	7
1	17	13
1	8	18
1	7	12
2	13	10
1	3	8
1	15	2
1	4	2
2	3	3
2	18	4
2	1	10
2	5	11
1	13	5
2	2	6
2	7	7
2	16	14
2	4	9
2	12	2
2	10	8
1	2	2
1	10	14
2	11	14
2	6	2
1	1	2
2	14	3
1	12	10
2	15	11
1	6	4
2	2	15	Nchan=6; LPF=1 HZ
2	16	16
1	6	9
1	10	12
1	14	5
1	13	5
1	16	15
2	6	16
1	5	5
2	3	9
2	12	8
2	9	2
2	17	1
2	13	7
1	8	18
2	5	6
2	14	5
2	15	10
1	2	4
1	17	15
2	1	5
1	9	12
2	4	8
1	18	5
2	10	5
1	4	16
2	8	4
2	11	5
1	12	2
1	15	10
1	7	6
1	11	5
2	18	12
1	1	11
2	7	2
1	3	5
1	10	5	Nchan=6; LPF=2 HZ
1	4	15
1	18	12
2	16	16
2	3	5
1	16	15
2	4	5
2	6	16
2	5	8
1	9	4
2	13	5
2	9	5
1	11	5
2	18	12
1	14	11
1	12	10
2	14	1
2	7	2
2	12	15
1	17	16
2	17	15
1	6	16
2	1	5
2	15	16
1	7	15
1	8	5
2	2	15
2	10	5
1	13	12
1	3	5
1	1	5
2	8	4
1	5	6
1	2	15
1	15	16
2	11	11
2	10	9	Nchan=6; LPF=4 HZ
1	15	9
1	6	15
1	14	16
2	8	9
2	12	2
2	17	7
2	11	1
1	16	16
2	6	10
2	1	10
2	9	4
2	16	9
1	8	8
1	9	14
1	4	8
1	10	2
1	11	4
2	14	16
2	15	14
1	3	7
1	7	3
1	5	3
2	18	2
1	2	5
1	12	11
1	13	10
1	1	9
2	5	9
2	3	9
1	18	3
1	17	8
2	4	2
2	13	2
2	7	2
2	2	7
1	7	6	Nchan=6; LPF=8 HZ
1	5	5
1	6	7
1	13	13
2	5	5
1	12	12
2	10	10
2	14	11
2	17	4
2	2	2
1	17	4
1	18	10
1	16	16
2	9	4
1	8	5
2	3	11
2	18	5
1	3	10
2	4	4
2	1	3
1	4	4
1	1	3
1	9	4
2	11	11
1	11	11
1	2	2
1	15	16
2	16	16
2	8	5
2	6	2
1	14	14
1	10	10
2	7	6
2	13	10
2	12	5
2	15	15
2	12	2	Nchan=6; LPF=16 HZ
2	1	17
1	14	11
2	6	12
1	12	5
1	17	2
2	10	10
2	7	7
2	4	11
2	13	10
1	2	10
2	11	10
2	5	5
1	3	15
1	1	5
1	13	10
2	16	15
1	9	5
1	11	11
1	15	15
2	2	2
2	9	3
1	8	15
2	15	15
1	18	11
2	18	5
2	14	11
1	5	5
1	10	4
1	6	6
2	8	5
1	16	2
2	17	8
2	3	5
1	4	3
1	7	6
2	4	3	Nchan=6; LPF=32 HZ
1	9	11
1	17	2
1	5	5
2	5	6
1	10	11
2	17	3
2	12	4
1	7	7
2	8	11
1	3	3
2	18	11
1	11	10
2	7	6
2	10	10
1	16	16
1	18	11
1	15	15
1	1	11
2	6	2
1	4	4
2	1	3
1	8	6
1	13	11
2	3	2
1	14	14
2	15	2
2	16	15
2	13	10
1	2	2
1	6	6
2	11	11
2	14	14
2	2	2
1	12	5
2	9	4
2	16	16	Nchan=6; LPF=64 HZ
1	7	7
1	11	10
2	15	15
1	1	5
2	13	10
2	18	11
2	4	3
2	10	10
2	9	11
1	16	16
1	5	5
1	15	16
1	14	14
1	18	10
1	10	10
2	1	5
1	2	2
1	17	5
2	3	2
2	8	4
2	6	2
1	6	6
2	7	7
2	5	5
1	4	4
2	12	2
1	12	5
1	13	10
1	8	4
2	17	2
2	2	8
1	3	7
1	9	14
2	14	10
2	11	11
2	9	9	Nchan=6; LPF=128 HZ
2	4	6
1	13	10
1	18	11
2	15	15
2	7	7
2	5	5
1	5	4
1	17	3
1	9	9
1	12	6
1	2	2
1	14	14
1	15	15
1	4	4
1	10	10
2	17	3
2	1	3
2	13	10
2	12	3
1	8	4
1	16	16
1	11	11
2	6	2
1	1	10
2	2	2
1	3	14
2	16	16
2	10	10
2	8	3
1	7	7
2	14	14
2	3	3
1	6	2
2	11	10
2	18	11
2	9	3	Nchan=6; LPF=256 HZ
2	17	17
1	6	6
1	11	11
1	4	4
2	5	17
1	1	10
2	14	14
1	12	3
1	7	7
1	5	5
1	9	11
1	13	10
2	11	11
2	3	3
1	16	16
1	8	4
1	15	15
2	13	10
1	18	11
1	2	2
2	16	16
2	6	6
2	10	10
2	15	15
2	1	3
1	14	11
2	2	2
2	4	4
2	7	7
1	17	3
1	10	10
1	3	3
2	8	17
2	12	12
2	18	11
1	2	10	Nchan=6; LPF=512 HZ
1	18	9
1	7	3
2	6	14
2	14	16
2	18	10
1	12	11
2	1	2
1	11	13
1	14	18
2	3	4
1	15	9
1	9	10
2	8	2
1	16	8
2	5	14
1	10	5
2	9	11
2	10	17
1	17	10
2	12	6
2	7	12
2	2	9
2	17	8
1	4	17
1	8	3
1	6	2
2	4	9
1	3	7
2	16	1
1	1	15
1	5	10
1	13	16
2	13	9
2	15	11
2	11	11
2	18	5	Nchan=8; LPF=1 HZ
2	16	15
1	14	14
1	4	5
1	13	5
2	10	11
1	10	14
2	6	2
1	8	8
1	1	11
1	12	18
2	17	9
1	9	9
1	5	3
2	11	7
2	1	17
1	16	1
2	12	15
1	7	10
2	9	5
1	18	12
2	13	18
2	15	10
1	2	3
1	15	4
2	4	10
2	3	10
2	5	15
1	6	16
2	14	10
2	2	8
2	8	3
1	3	4
2	7	5
1	11	9
1	17	16
1	18	5	Nchan=8; LPF=2 HZ
2	15	15
2	12	5
1	9	12
2	10	5
1	17	2
1	1	5
2	1	5
2	9	5
2	18	5
2	11	12
1	2	15
1	3	5
2	7	2
2	13	5
2	16	16
2	8	9
1	6	2
2	6	16
1	5	5
1	15	15
1	7	2
2	14	12
1	10	5
2	17	15
2	2	2
1	8	5
1	13	5
1	12	5
1	14	15
1	16	15
2	5	8
2	3	12
1	11	5
2	4	4
1	4	15
2	8	4	Nchan=8; LPF=4 HZ
2	6	2
1	11	11
1	5	5
1	13	1
1	18	11
2	1	5
2	15	2
1	17	5
2	13	10
1	7	6
2	14	14
2	10	10
2	11	14
2	7	2
2	4	4
2	12	5
1	16	16
2	2	2
1	9	11
2	5	6
1	10	10
1	12	4
1	1	4
2	17	10
1	3	16
1	6	16
2	16	10
1	8	15
1	15	15
2	9	9
1	4	17
1	14	5
2	3	2
1	2	2
2	18	3
1	7	9	Nchan=8; LPF=8 HZ
1	9	10
2	6	3
2	1	15
1	3	5
1	17	7
2	17	17
1	12	3
2	10	10
1	13	4
1	4	10
2	8	8
2	4	15
1	6	4
1	16	16
2	7	10
2	3	15
2	18	9
2	5	3
1	5	11
1	1	6
2	15	16
1	14	2
2	14	7
1	15	18
1	10	11
2	2	4
2	13	9
2	9	2
1	18	15
2	12	5
2	11	11
1	8	15
1	11	11
1	2	4
2	16	9
1	3	2	Nchan=8; LPF=16 HZ
1	6	2
2	17	17
2	16	16
2	7	3
2	15	15
1	15	15
1	17	15
1	13	15
2	6	15
1	4	15
2	11	15
1	16	15
1	14	15
2	13	15
1	9	15
2	18	15
2	5	15
1	12	15
2	2	15
2	12	16
2	1	16
2	4	16
1	7	16
2	8	16
1	8	16
2	10	16
1	10	16
1	5	16
1	18	16
1	2	16
1	1	16
2	9	16
1	11	16
2	3	16
2	14	16
2	7	2	Nchan=8; LPF=32 HZ
2	12	17
2	10	10
1	15	15
1	13	13
1	1	11
2	13	12
2	3	17
2	11	11
1	12	6
2	2	2
2	18	11
1	9	11
2	4	4
1	6	6
1	5	5
2	9	4
1	11	11
1	16	16
[truncated: 881 more rows]

## Sheet: Subject 7
Speaker	Stimulus	Response	Condition
1	4	15	Nchan=1; LPF=1 HZ
2	18	15
1	18	15
2	15	15
1	15	15
1	3	15
2	7	15
2	13	15
2	17	15
1	7	16
2	11	17
1	6	17
2	1	17
2	9	15
2	14	16
2	5	16
2	12	17
1	11	16
1	2	15
1	17	16
1	1	15
2	3	16
1	9	5
1	8	16
2	2	16
1	16	15
1	10	16
2	16	16
2	6	16
2	10	5
1	14	5
1	5	16
2	8	16
1	13	5
2	4	16
1	12	13
1	18	5	Nchan=1; LPF=2 HZ
2	6	5
1	3	15
2	15	16
1	12	5
1	14	10
1	11	5
2	3	5
1	4	15
2	9	16
2	10	15
1	9	5
2	1	5
2	11	15
1	7	15
1	8	15
1	17	15
2	18	16
1	2	5
2	14	15
1	15	15
2	16	15
1	13	15
2	5	15
1	16	15
2	13	16
1	5	3
2	7	15
1	1	5
2	4	5
2	8	5
2	12	15
1	6	5
2	2	5
1	10	11
2	17	4
1	12	15	Nchan=1; LPF=4 HZ
1	15	16
2	15	8
1	3	2
2	18	15
2	5	16
1	14	15
1	6	15
1	9	8
1	4	15
1	11	15
1	2	5
2	4	16
1	8	15
2	8	8
1	7	15
2	1	15
2	16	15
2	6	15
1	1	15
2	10	5
1	16	5
1	18	5
2	14	5
1	17	15
2	11	15
2	12	15
2	2	16
2	17	15
2	9	5
2	7	5
2	3	5
1	5	15
1	13	15
2	13	15
1	10	5
1	16	10	Nchan=1; LPF=8 HZ
2	2	15
2	12	5
1	7	10
2	8	15
2	16	16
2	3	5
1	5	15
2	9	5
2	18	4
1	4	15
2	7	5
1	18	8
2	4	15
2	1	5
1	17	15
2	11	15
1	14	10
1	15	4
1	6	15
1	12	5
1	2	5
2	10	10
2	14	15
2	17	15
2	13	1
1	11	5
2	15	15
1	3	15
2	6	16
1	9	10
2	5	15
1	13	1
1	10	11
1	8	1
1	1	15
1	13	5	Nchan=1; LPF=16 HZ
2	13	17
1	10	12
1	11	12
2	3	16
1	3	16
2	17	17
1	15	8
1	17	8
2	18	15
2	6	15
2	12	16
1	1	17
2	16	3
1	6	16
1	8	15
2	10	12
2	15	5
2	1	5
1	12	15
2	9	2
2	8	2
2	2	15
1	14	16
1	7	15
2	7	12
1	16	12
2	5	15
1	18	15
1	4	3
2	4	4
1	2	6
2	11	15
1	9	8
1	5	15
2	14	11
1	13	12	Nchan=1; LPF=32 HZ
1	14	5
2	1	15
2	9	15
1	4	8
2	18	5
2	16	15
2	17	2
1	9	17
1	8	8
1	3	17
1	5	15
2	7	2
2	13	10
1	15	15
2	10	1
1	16	15
1	7	16
1	12	16
2	11	10
2	5	3
2	12	15
2	15	15
2	3	15
2	4	1
1	2	16
1	10	3
1	18	8
2	2	2
2	6	1
1	6	3
1	1	6
2	14	3
1	17	12
1	11	15
2	8	1
2	10	12	Nchan=1; LPF=64 HZ
2	14	7
2	8	10
1	4	12
2	7	7
2	11	1
1	17	8
1	9	12
2	5	16
1	10	12
2	2	6
2	17	11
2	18	3
2	15	16
2	12	15
1	13	1
1	11	1
1	15	15
1	16	1
1	2	16
1	14	5
1	8	1
2	4	1
1	5	15
2	6	6
2	13	2
2	1	6
1	7	6
1	18	11
1	6	10
2	16	15
1	1	6
1	12	6
2	9	1
2	3	6
1	3	17
1	6	8	Nchan=1; LPF=128 HZ
1	4	1
1	18	3
1	8	4
1	12	1
1	9	1
2	17	10
1	2	5
1	11	10
2	10	10
2	16	15
1	7	1
1	13	3
2	5	15
2	15	15
2	3	6
1	3	3
2	1	1
2	7	1
2	9	3
2	14	10
1	5	15
2	18	3
2	8	6
1	10	10
2	11	1
2	4	3
2	13	3
1	16	3
1	15	1
1	17	17
2	2	6
1	1	4
2	6	6
1	14	4
2	12	3
1	18	12	Nchan=1; LPF=256 HZ
1	5	5
2	9	1
2	3	10
2	7	6
1	12	10
1	17	1
1	1	15
2	6	6
2	14	10
2	13	6
2	15	16
2	4	3
2	17	6
2	5	1
1	7	3
1	14	1
1	11	10
1	4	4
2	2	6
2	12	12
2	18	11
1	3	3
2	8	3
1	9	10
1	10	4
2	1	6
1	6	6
1	8	12
1	13	3
1	16	10
2	10	1
2	16	15
2	11	10
1	2	2
1	15	1
2	5	12	Nchan=1; LPF=512 HZ
2	4	1
2	1	6
2	14	10
2	3	3
1	14	14
2	9	3
2	13	6
1	17	2
1	8	3
2	15	16
1	6	6
1	15	10
2	16	3
2	17	6
1	12	6
1	10	10
1	7	6
2	7	3
1	4	17
1	18	10
1	13	12
1	9	4
2	12	3
1	1	10
1	5	15
1	11	4
2	2	6
1	16	10
2	8	1
2	11	10
2	10	1
2	18	10
2	6	6
1	3	1
1	2	3
1	13	5	Nchan=2; LPF=1 HZ
1	2	15
2	8	5
2	6	16
2	2	15
2	7	15
2	5	15
1	15	15
1	16	15
2	10	5
1	8	5
2	12	16
1	7	5
2	18	5
2	13	5
2	11	15
1	3	5
1	6	15
2	14	15
1	11	5
1	18	5
2	3	15
1	17	5
2	16	5
1	10	5
1	9	5
1	4	5
1	14	11
2	9	15
2	4	5
2	1	15
1	12	5
1	1	5
1	5	5
2	17	15
2	15	15
1	13	5	Nchan=2; LPF=2 HZ
1	17	15
2	5	15
2	9	2
1	6	2
2	8	11
1	2	6
2	4	15
2	1	2
1	7	6
2	2	2
1	5	5
2	10	10
2	17	2
2	3	2
1	12	6
2	18	6
2	12	15
1	18	5
1	8	5
2	15	2
1	1	5
2	13	5
2	16	15
2	6	2
2	14	10
1	15	15
1	4	6
1	16	15
1	11	10
1	9	1
2	11	1
1	14	10
1	10	10
1	3	1
2	7	2
1	17	6	Nchan=2; LPF=4 HZ
1	18	3
2	6	2
2	16	16
1	7	6
2	17	2
2	8	5
1	3	4
1	10	11
2	5	6
2	3	6
1	1	11
2	9	5
1	11	10
2	1	15
1	14	11
1	15	15
2	14	10
2	18	1
1	12	6
1	4	5
1	6	6
1	13	5
1	2	15
2	15	16
1	16	15
2	12	6
2	4	15
2	13	1
2	11	10
1	5	15
1	9	15
2	10	10
2	7	2
2	2	2
1	8	5
2	15	15	Nchan=2; LPF=8 HZ
1	4	4
1	2	2
2	6	2
1	9	3
2	8	15
2	17	2
2	7	7
2	5	2
2	13	3
2	12	2
1	16	16
1	8	8
2	4	5
2	1	6
2	14	10
1	3	4
2	3	6
2	2	2
2	10	10
1	5	4
1	13	1
2	16	16
1	14	10
2	18	1
1	1	5
1	6	6
2	9	12
1	15	16
1	7	6
1	11	10
1	18	4
1	17	3
1	10	10
1	12	6
2	11	10
2	1	8	Nchan=2; LPF=16 HZ
2	5	16
2	15	2
1	1	4
1	3	3
1	9	3
1	2	2
1	13	13
2	8	8
2	14	10
1	10	11
1	16	16
1	11	11
2	16	16
2	11	10
2	6	6
1	6	6
1	8	8
1	14	10
1	4	4
2	4	4
2	12	6
1	5	15
2	3	2
2	7	7
1	7	6
2	17	16
2	9	4
1	18	1
2	2	2
1	15	16
1	12	1
2	13	12
2	10	11
1	17	3
2	18	1
2	6	2	Nchan=2; LPF=32 HZ
2	2	6
1	12	17
1	15	15
1	10	11
2	10	10
1	2	2
2	16	2
1	18	1
2	5	6
1	4	4
1	16	15
2	4	3
1	14	10
1	3	3
2	1	6
2	11	10
2	8	3
1	9	3
2	12	6
1	6	6
2	9	17
1	5	15
2	15	2
2	17	15
1	17	3
1	1	10
2	18	17
1	13	12
1	8	4
1	11	10
2	7	6
2	3	6
1	7	7
2	14	3
2	13	10
1	2	2	Nchan=2; LPF=64 HZ
2	1	4
1	14	11
1	13	17
1	6	5
2	15	2
1	16	16
1	11	10
2	5	17
1	15	16
1	10	3
2	18	17
1	12	3
1	3	3
2	17	17
1	4	4
2	14	11
2	16	16
2	13	1
2	12	17
1	18	3
2	9	17
1	5	5
2	7	6
2	3	2
1	1	1
2	6	6
1	7	6
1	17	17
2	4	3
2	11	11
2	8	12
1	8	8
2	10	11
1	9	3
2	2	2
2	13	13	Nchan=2; LPF=128 HZ
2	7	7
2	15	16
1	17	17
1	11	11
2	9	3
2	10	10
1	16	16
2	3	6
2	6	6
1	4	17
2	16	16
1	10	11
2	18	3
1	13	13
1	1	13
1	3	3
1	9	18
1	7	7
2	12	6
1	8	8
1	18	18
1	15	16
1	14	10
2	11	11
1	2	2
1	6	7
2	5	7
2	1	6
1	12	17
2	17	17
2	4	3
2	8	17
2	2	2
1	5	5
2	14	10
2	17	8	Nchan=2; LPF=256 HZ
1	11	11
2	13	10
1	15	15
1	2	2
2	2	2
2	14	3
2	8	8
1	5	15
2	4	1
1	9	3
1	14	10
2	11	11
1	16	15
2	3	6
2	1	6
1	3	3
1	12	17
2	12	6
2	18	3
1	1	3
1	8	8
1	17	8
1	10	11
2	10	10
2	15	15
1	7	3
2	6	6
1	13	3
2	16	16
2	9	3
1	6	6
1	4	4
2	5	15
1	18	18
2	7	7
1	16	16	Nchan=2; LPF=512 HZ
2	8	8
2	17	7
2	9	9
2	15	16
2	3	4
2	14	3
2	12	8
1	7	7
2	4	4
2	13	3
2	10	11
1	2	2
1	11	10
2	18	11
2	7	7
2	5	15
1	18	3
2	11	11
1	5	15
1	6	6
2	2	2
1	4	8
1	15	16
1	14	11
2	6	6
2	1	6
1	3	3
1	17	8
1	13	3
1	9	3
1	12	4
1	8	4
2	16	16
1	10	11
1	1	4
1	12	5	Nchan=3; LPF=1 HZ
1	5	5
2	10	4
1	13	5
2	9	15
2	15	16
2	18	15
2	17	15
2	7	16
2	1	16
2	5	15
1	9	4
1	6	15
1	2	16
2	3	5
2	16	16
2	14	15
1	11	5
1	1	5
1	7	15
2	4	15
1	16	16
1	15	15
2	13	5
1	14	11
1	18	5
2	2	16
1	17	4
2	6	16
2	12	15
2	11	11
1	10	11
1	3	5
1	8	5
1	4	5
2	8	4
1	2	16	Nchan=3; LPF=2 HZ
1	7	5
2	9	11
2	16	15
2	2	15
1	1	5
1	16	16
1	12	5
1	15	15
2	10	5
2	14	10
1	14	11
2	1	15
1	5	5
2	3	15
2	18	5
1	13	5
2	7	2
1	3	5
1	4	5
1	10	11
1	6	15
2	11	11
2	6	15
1	18	11
2	13	10
1	17	5
2	5	15
2	15	16
2	17	15
2	12	15
2	4	5
2	8	5
1	9	5
1	8	5
1	11	11
1	5	5	Nchan=3; LPF=4 HZ
2	7	15
2	2	2
2	5	15
2	14	10
1	6	6
1	2	16
1	3	1
2	18	10
1	12	15
2	13	11
1	17	5
2	3	5
2	9	5
1	9	5
2	12	5
2	6	15
2	15	16
1	11	11
1	18	11
2	10	9
2	8	10
2	4	5
1	7	6
2	16	15
1	16	15
2	1	15
1	10	11
1	13	5
1	14	11
2	17	15
1	15	16
2	11	10
1	8	5
1	4	5
1	1	5
2	10	10	Nchan=3; LPF=8 HZ
1	14	11
2	16	16
1	6	6
1	17	12
2	11	12
2	2	6
1	13	10
1	8	8
1	15	16
1	4	5
2	4	4
1	11	11
2	9	2
2	13	10
2	12	1
1	2	2
2	5	6
2	8	4
2	6	2
2	17	8
1	18	10
1	12	6
1	10	11
2	7	7
1	16	16
1	3	1
1	1	1
2	15	16
2	14	10
1	7	7
2	3	6
2	18	1
2	1	1
1	9	4
1	5	5
2	8	15	Nchan=3; LPF=16 HZ
1	2	2
2	5	15
2	1	16
1	6	6
1	7	6
2	12	15
1	14	14
2	14	2
1	8	15
1	10	11
2	15	16
2	7	2
1	16	16
2	11	11
1	4	8
2	16	16
1	3	6
2	3	2
1	15	15
2	18	2
2	6	6
2	13	11
1	13	12
1	5	15
1	12	6
1	9	3
1	1	5
1	11	11
2	17	15
2	9	2
1	18	1
2	10	10
1	17	5
2	4	15
2	2	2
1	10	11	Nchan=3; LPF=32 HZ
2	12	17
2	9	9
1	14	10
2	11	11
2	16	16
2	7	7
2	18	1
2	4	4
1	7	7
1	12	12
1	18	10
1	8	4
2	13	11
2	17	3
1	15	16
1	6	7
2	5	16
2	2	2
2	1	6
1	3	3
2	14	4
2	6	7
2	10	11
1	13	1
2	3	3
1	9	9
1	5	5
2	15	16
1	11	11
1	1	4
1	4	4
1	2	6
1	16	16
2	8	4
1	17	4
1	10	11	Nchan=3; LPF=64 HZ
2	4	6
2	14	3
1	2	2
2	11	11
1	1	11
2	17	6
2	9	8
2	1	3
1	8	4
1	3	3
1	15	16
1	6	6
2	2	2
1	9	3
2	3	6
2	5	15
2	15	15
1	18	3
1	12	6
1	13	11
2	16	16
1	14	11
2	10	10
2	12	16
2	7	7
2	6	6
1	4	8
1	11	11
2	18	3
2	13	11
1	5	5
1	16	16
1	7	7
2	8	8
1	17	17
2	4	4	Nchan=3; LPF=128 HZ
2	1	6
1	7	7
1	4	8
1	17	17
1	12	3
1	14	11
1	5	5
1	1	3
2	11	11
1	18	18
2	9	18
2	2	6
2	12	17
2	14	18
2	6	6
2	8	8
1	8	8
2	5	17
2	16	16
1	16	16
1	10	11
1	9	18
2	15	16
2	13	1
1	2	2
2	17	2
1	15	16
2	7	7
1	6	6
1	11	11
1	13	13
2	10	10
2	18	13
2	3	6
1	3	3
1	4	4	Nchan=3; LPF=256 HZ
2	10	4
1	9	3
2	15	15
2	11	11
2	4	4
2	8	8
2	1	6
1	15	15
1	11	11
2	6	6
2	14	3
2	9	4
2	5	15
2	17	2
1	10	11
1	2	2
1	3	3
2	7	6
1	12	2
1	14	11
2	12	17
2	16	16
1	5	15
1	17	17
2	13	11
1	16	16
1	18	1
1	6	6
2	3	8
1	13	1
1	7	7
1	8	8
2	18	3
2	2	2
1	1	10
1	4	9	Nchan=3; LPF=512 HZ
2	1	6
2	14	3
2	16	16
2	13	3
2	12	17
1	16	16
2	11	11
1	12	11
1	17	3
1	6	6
2	6	6
1	1	4
2	8	8
1	15	16
2	2	2
2	3	6
2	15	10
1	14	10
1	5	1
1	7	7
2	17	17
1	10	11
2	10	1
2	4	4
2	5	5
1	3	3
1	9	18
1	8	4
1	18	18
2	18	1
1	11	11
1	13	13
2	7	6
2	9	4
1	2	2
1	3	5	Nchan=4; LPF=1 HZ
2	16	15
2	10	10
2	2	2
2	8	4
1	2	15
2	1	5
1	14	11
1	7	15
2	6	2
1	12	5
2	15	15
1	8	5
2	11	10
1	18	10
1	15	16
2	12	5
2	7	2
1	9	5
1	1	5
2	13	5
2	17	6
2	18	5
1	11	10
2	14	15
1	16	15
1	6	15
1	5	15
2	4	16
2	5	4
1	13	5
2	9	5
2	3	5
1	17	15
1	4	10
1	10	10
2	4	5	Nchan=4; LPF=2 HZ
2	12	15
2	5	15
1	11	11
1	12	15
2	2	16
2	17	15
2	3	15
2	1	15
1	15	16
1	2	15
1	14	11
1	13	5
2	16	15
1	4	5
2	10	5
1	9	5
1	18	5
2	14	5
2	13	5
1	1	5
1	10	10
1	8	5
1	16	15
1	3	5
2	7	15
2	6	15
2	9	15
2	8	5
2	11	5
2	18	5
1	7	15
2	15	15
1	17	15
1	5	5
1	6	15
1	5	1	Nchan=4; LPF=4 HZ
1	2	6
1	13	3
1	1	5
1	17	6
2	3	15
2	12	6
1	18	12
2	5	6
2	17	2
1	15	15
1	12	6
2	8	8
2	16	15
2	1	6
1	14	11
2	2	2
2	15	2
2	14	10
2	10	10
1	7	5
1	4	5
2	18	10
2	7	6
1	11	11
2	11	10
2	6	2
1	9	10
2	9	5
1	10	10
1	16	15
1	6	15
1	8	5
2	13	10
1	3	4
2	4	5
2	13	12	Nchan=4; LPF=8 HZ
2	18	5
2	9	8
2	10	10
1	8	4
1	11	10
2	8	17
2	4	5
1	13	10
1	4	3
1	9	8
1	7	7
2	7	2
1	12	1
1	1	4
1	2	6
2	2	2
2	15	15
2	5	16
1	15	15
2	1	6
1	17	2
2	17	5
2	14	1
2	6	6
1	10	10
1	6	6
2	11	10
1	14	10
1	3	3
1	18	1
2	12	15
1	5	5
2	3	15
2	16	15
1	16	16
2	1	6	Nchan=4; LPF=16 HZ
2	7	2
1	18	3
2	2	2
1	1	5
1	4	8
1	7	7
2	4	5
1	17	12
2	11	10
2	14	1
1	8	4
1	5	5
2	13	10
2	15	15
1	13	1
2	5	15
2	9	8
1	3	3
1	14	11
2	17	5
1	6	2
1	2	2
1	15	16
2	3	6
2	12	5
2	18	12
2	10	10
2	16	16
1	16	16
1	11	10
2	6	2
1	12	6
1	9	3
2	8	8
1	10	10
2	14	1	Nchan=4; LPF=32 HZ
2	8	12
1	9	3
1	11	11
1	7	7
1	15	16
2	13	1
1	12	2
2	9	8
1	10	11
1	6	6
1	13	12
2	4	1
1	14	11
1	18	11
2	10	11
2	5	2
1	2	2
2	17	6
1	5	5
2	1	6
1	4	8
2	11	10
1	3	3
2	18	1
1	17	17
1	1	15
2	16	16
1	8	4
2	6	6
1	16	16
2	3	6
2	12	6
2	2	2
2	15	15
2	7	7
2	13	12	Nchan=4; LPF=64 HZ
2	15	15
1	8	8
1	1	11
1	6	6
2	5	15
2	2	2
2	14	1
1	18	3
2	17	15
1	5	16
1	15	15
1	11	11
2	10	10
2	4	15
2	7	7
1	14	11
1	13	12
1	4	8
1	2	2
2	8	8
2	16	16
1	9	17
1	16	16
1	10	10
2	9	3
1	7	7
2	1	6
2	3	6
1	3	3
1	12	7
2	18	1
2	12	2
2	6	6
1	17	17
2	11	10
2	7	7	Nchan=4; LPF=128 HZ
1	15	16
2	16	16
2	9	13
2	14	1
2	11	11
1	14	11
1	5	16
1	4	4
1	13	13
1	10	10
1	7	7
2	3	6
1	6	6
1	1	3
1	12	12
1	3	3
2	8	8
2	1	3
2	6	6
2	12	17
2	15	16
2	4	6
1	9	17
1	17	17
2	2	2
2	13	13
1	18	18
2	17	17
2	18	18
2	5	12
1	11	11
1	16	16
1	2	2
2	10	10
1	8	8
2	11	11	Nchan=4; LPF=256 HZ
2	13	1
1	2	2
1	11	11
2	17	2
2	12	17
1	16	16
1	17	17
1	5	2
1	4	8
1	6	6
1	3	4
1	7	7
1	9	18
2	10	10
2	2	2
2	4	4
1	15	16
1	14	11
2	7	7
2	5	2
2	9	7
2	8	2
2	16	16
2	6	6
1	12	8
1	10	11
2	14	3
2	1	3
1	8	8
1	13	13
2	15	16
1	1	3
1	18	18
2	18	18
2	3	1
2	12	2	Nchan=4; LPF=512 HZ
2	18	10
2	5	15
2	17	17
2	2	2
2	16	16
2	10	10
1	3	3
1	7	7
2	1	1
1	1	3
1	8	8
1	18	11
1	9	18
2	3	6
1	15	16
1	10	11
1	13	1
1	16	16
1	6	6
1	12	12
2	9	9
1	2	2
2	7	7
2	14	3
1	5	15
1	4	4
1	17	17
2	8	8
1	14	11
2	4	3
2	6	6
2	15	16
2	11	10
2	13	1
1	11	11
2	4	5	Nchan=6; LPF=1 HZ
1	11	10
2	8	3
2	11	10
2	6	15
1	18	10
2	9	5
1	6	15
2	16	16
2	2	16
2	12	5
1	16	15
1	12	5
1	3	5
2	18	10
1	2	15
1	8	5
1	4	5
1	7	15
2	15	16
1	15	16
2	3	10
2	1	5
2	17	5
1	13	5
1	10	10
1	14	14
2	14	12
2	10	5
2	13	5
2	7	2
1	9	5
1	1	5
1	17	4
2	5	15
1	5	5
2	14	15	Nchan=6; LPF=2 HZ
2	18	5
2	13	10
1	11	11
2	10	5
1	13	5
2	6	15
2	15	16
2	16	15
2	17	15
1	10	11
2	3	15
1	1	5
2	2	2
1	15	15
1	16	15
2	1	5
1	18	11
1	9	5
1	5	16
1	4	5
2	9	5
2	8	5
1	17	15
1	6	15
2	5	5
2	7	2
1	8	5
1	14	14
1	12	15
1	2	15
2	4	5
2	11	10
2	12	5
1	3	5
1	7	6
1	8	5	Nchan=6; LPF=4 HZ
2	3	1
1	18	10
2	17	16
1	5	5
2	4	15
1	9	11
2	13	5
1	2	15
2	5	5
2	1	15
2	16	16
1	15	15
1	13	5
1	3	15
1	7	6
2	15	16
1	6	15
1	12	12
2	8	5
1	1	5
2	10	10
2	6	2
2	12	5
2	9	14
1	4	5
1	17	5
2	18	10
1	11	10
1	10	10
2	14	1
1	16	16
2	11	10
1	14	14
2	7	2
2	2	6
2	12	5	Nchan=6; LPF=8 HZ
1	11	11
1	16	16
2	5	2
2	4	5
2	1	5
2	3	5
2	16	15
2	10	10
2	2	2
1	2	2
1	3	1
2	13	10
2	9	5
2	6	6
1	14	14
2	14	10
1	1	1
1	6	6
1	5	5
1	12	5
1	7	6
1	17	12
1	8	5
1	15	15
1	10	10
1	13	1
1	18	1
1	4	5
1	9	5
2	11	10
2	8	4
2	18	5
2	15	15
2	17	16
2	7	6
1	11	11	Nchan=6; LPF=16 HZ
2	4	4
1	15	15
2	8	8
2	12	6
1	1	10
2	10	10
1	8	12
1	12	5
1	3	6
2	6	2
1	9	11
2	2	2
2	3	4
1	10	10
1	6	6
2	18	1
2	11	10
1	17	17
2	1	4
2	15	15
1	4	4
1	16	16
2	7	7
2	5	12
2	16	16
2	9	1
2	13	10
1	14	14
1	18	11
1	5	5
1	7	7
1	13	12
2	17	12
2	14	4
1	2	2
2	3	6	Nchan=6; LPF=32 HZ
2	12	17
2	2	2
1	8	8
2	8	5
2	16	16
1	11	11
1	7	7
1	9	4
1	14	14
1	16	16
2	10	10
1	4	8
1	6	6
2	15	15
1	15	15
1	2	2
1	18	11
2	11	10
2	4	4
2	6	6
1	13	10
1	5	5
2	1	1
2	18	10
1	12	1
2	14	4
2	9	9
2	7	7
2	5	6
1	17	8
2	13	10
2	17	17
1	3	3
1	10	10
1	1	1
1	7	7	Nchan=6; LPF=64 HZ
1	13	13
2	16	16
2	9	12
2	11	10
1	4	4
2	10	10
2	4	1
2	18	3
2	15	16
1	11	11
1	9	18
1	16	16
1	1	5
2	1	10
1	15	15
2	17	4
2	14	1
2	5	15
2	3	3
1	3	3
2	8	8
1	10	10
1	6	6
1	14	14
2	13	13
1	8	8
1	17	17
2	7	7
2	12	17
2	2	2
1	18	11
2	6	6
1	12	12
1	5	5
1	2	2
1	4	4	Nchan=6; LPF=128 HZ
1	18	11
1	15	15
2	18	1
1	7	7
1	11	11
1	13	1
1	2	2
1	16	16
2	14	10
1	17	17
2	15	15
1	5	15
2	13	1
2	16	16
2	7	7
1	6	2
2	3	3
2	10	10
1	10	10
1	12	12
2	5	1
2	4	4
1	1	3
2	17	1
1	14	11
2	6	6
2	8	8
2	11	10
2	1	1
1	8	8
1	9	9
2	9	9
2	12	12
1	3	3
2	2	2
2	8	4	Nchan=6; LPF=256 HZ
1	18	11
1	15	15
2	18	11
2	3	4
1	17	17
2	14	10
1	8	8
1	2	2
2	11	11
2	10	10
2	6	6
1	13	11
1	16	16
2	1	3
1	10	11
2	7	7
1	1	15
2	17	2
2	4	4
1	12	12
1	14	11
2	16	16
1	9	9
1	11	11
2	9	9
2	13	10
2	15	15
1	5	15
1	4	8
1	6	6
2	5	5
1	3	4
1	7	7
2	12	17
2	2	2
1	13	3	Nchan=6; LPF=512 HZ
1	18	3
2	18	10
2	7	7
2	16	16
1	10	10
1	17	2
1	4	4
2	11	11
2	8	1
1	6	6
1	2	2
1	11	11
1	3	3
2	15	15
2	10	10
2	3	6
2	9	9
1	8	4
1	5	5
1	1	1
2	17	4
1	9	9
1	15	16
2	2	2
2	1	1
2	5	5
1	14	11
2	14	3
2	12	12
2	13	1
1	16	16
1	7	7
2	6	6
2	4	1
1	12	1
1	8	5	Nchan=8; LPF=1 HZ
2	5	5
2	8	5
2	7	15
1	6	15
2	14	10
2	6	15
1	5	5
1	13	5
1	4	5
1	16	16
1	2	15
1	17	5
2	2	16
1	18	5
1	10	10
1	15	16
2	3	5
2	13	10
2	1	5
2	17	15
2	12	5
1	7	3
2	16	15
1	12	5
2	10	5
1	14	11
2	18	5
1	9	15
2	9	5
1	11	11
2	15	15
2	4	5
1	3	5
1	1	5
2	11	5
2	14	10	Nchan=8; LPF=2 HZ
2	18	5
1	4	8
2	2	2
2	5	5
1	6	15
1	10	10
2	6	2
2	4	5
2	9	5
2	17	5
2	1	5
1	3	8
1	12	15
2	8	5
1	15	15
2	3	15
1	16	16
1	9	10
2	10	10
2	11	10
2	7	2
1	1	5
1	11	11
1	2	15
1	5	15
1	14	11
2	12	15
2	15	15
2	13	10
1	18	11
1	8	4
1	13	10
1	17	15
1	7	15
2	16	15
2	17	6	Nchan=8; LPF=4 HZ
1	5	5
1	17	5
1	7	6
2	13	10
2	15	15
1	18	11
1	6	15
2	2	2
1	16	15
2	10	10
1	15	15
2	14	10
1	14	14
2	7	2
1	1	10
1	4	5
1	9	4
2	6	2
1	13	5
1	8	12
2	1	10
2	9	4
1	12	5
1	3	11
1	10	10
2	5	6
2	3	2
2	12	3
2	11	11
2	18	5
2	8	4
2	4	5
2	16	15
1	11	11
1	2	15
1	9	4	Nchan=8; LPF=8 HZ
2	7	6
1	16	16
1	15	15
1	14	14
1	1	1
1	2	6
1	18	11
1	17	1
1	11	11
2	10	10
2	3	6
2	18	5
1	3	3
2	5	6
2	17	12
1	10	10
2	16	16
1	4	5
2	12	12
1	8	8
2	6	6
1	13	5
2	15	15
1	5	5
2	4	4
1	7	6
1	12	1
2	9	4
2	2	6
2	11	10
2	1	5
2	14	14
1	6	6
2	13	1
2	8	4
2	14	10	Nchan=8; LPF=16 HZ
2	16	16
1	6	6
1	4	8
2	8	4
2	3	6
1	10	10
2	12	6
2	2	2
2	17	10
2	13	1
1	15	16
1	8	4
2	15	15
1	12	2
1	18	11
1	13	12
2	5	1
1	1	11
1	3	6
2	7	7
1	14	14
2	4	4
1	16	16
1	7	7
1	11	11
2	6	2
1	17	17
2	18	10
2	11	10
2	10	10
1	2	2
1	9	3
1	5	5
2	9	4
2	1	6
1	18	17	Nchan=8; LPF=32 HZ
2	12	2
2	6	2
2	18	10
1	15	16
1	7	7
1	17	2
1	3	3
2	2	2
1	12	12
2	11	10
1	9	4
2	13	1
2	3	6
1	5	15
2	5	15
2	1	10
1	16	16
2	17	2
[truncated: 881 more rows]

## Sheet: Subject 8
Speaker	Stimulus	Response	Condition
1	15	16	Nchan=1; LPF=1 HZ
1	6	9
1	4	16
2	11	16
2	14	16
2	15	16
2	3	16
1	7	16
2	16	9
1	16	18
2	7	12
1	17	16
2	17	16
1	12	16
2	9	2
1	14	10
1	13	6
2	12	15
2	4	6
1	1	15
1	3	15
2	5	15
1	18	6
1	8	16
2	1	16
1	10	16
2	6	7
1	11	5
2	8	16
1	5	16
1	9	7
1	2	5
2	2	12
2	10	13
2	18	2
2	13	16
2	5	16	Nchan=1; LPF=2 HZ
1	10	2
2	2	2
1	16	16
2	8	6
1	9	6
2	7	5
2	13	2
1	7	16
1	11	16
1	14	15
2	18	15
2	17	7
2	14	9
1	18	2
1	3	15
1	8	15
1	1	6
2	4	15
2	3	16
1	12	16
1	5	15
1	4	7
2	12	6
1	13	2
1	2	5
1	15	16
2	11	8
2	16	7
2	1	16
2	15	16
2	10	6
1	17	17
2	6	7
1	6	5
2	9	17
2	6	15	Nchan=1; LPF=4 HZ
2	11	15
1	12	2
1	7	2
1	8	16
1	5	16
1	13	2
1	14	2
1	2	16
2	7	6
1	18	2
2	5	6
1	9	2
2	18	2
2	9	5
2	14	15
2	8	15
1	16	16
2	3	2
1	10	15
1	6	15
2	13	15
2	10	2
2	17	15
2	2	16
1	11	10
1	1	6
1	4	2
2	1	2
2	12	15
1	3	6
2	4	16
1	15	10
1	17	7
2	16	15
2	15	7
1	3	15	Nchan=1; LPF=8 HZ
1	17	15
2	12	16
2	5	2
2	1	4
1	14	15
1	12	5
2	14	16
2	4	16
2	13	1
2	7	7
1	18	11
1	13	10
1	5	15
2	9	15
1	11	5
2	15	12
1	9	5
1	10	11
2	18	10
1	16	16
1	1	5
2	16	9
1	15	16
2	3	17
1	2	17
2	10	10
1	4	1
2	17	15
1	8	1
2	6	12
2	11	15
1	6	3
2	8	1
1	7	6
2	2	18
1	16	16	Nchan=1; LPF=16 HZ
1	3	6
1	14	10
2	13	1
2	6	12
2	9	5
2	8	12
2	14	6
2	10	10
2	16	12
1	7	4
1	11	10
2	11	10
2	12	1
1	6	12
1	8	12
2	3	1
1	12	12
2	2	17
1	15	16
2	17	5
2	15	12
1	1	5
2	5	1
2	1	9
2	7	13
1	10	10
2	4	1
2	18	9
1	13	13
1	4	12
1	9	8
1	5	8
1	18	13
1	2	2
1	17	12
1	6	12	Nchan=1; LPF=32 HZ
2	14	12
1	12	7
2	16	7
2	15	16
1	3	2
1	7	3
1	8	2
1	5	15
1	17	17
2	17	12
2	13	17
1	11	16
1	13	5
1	14	6
1	4	2
2	12	17
2	9	2
2	4	6
1	18	2
2	10	2
1	9	3
2	11	15
2	2	2
2	1	6
2	18	8
2	8	12
2	5	15
1	15	16
1	10	2
1	2	16
1	1	5
2	7	2
2	3	7
2	6	7
1	16	16
1	3	2	Nchan=1; LPF=64 HZ
2	16	16
2	10	10
2	2	12
2	8	12
1	2	12
2	1	8
1	14	10
1	7	1
2	6	12
1	12	12
2	15	12
1	8	8
2	11	10
1	18	13
1	15	16
2	12	12
2	7	13
1	9	10
1	1	5
2	13	13
2	17	12
2	18	7
1	11	10
2	14	12
1	16	16
1	6	2
1	5	16
2	4	9
2	5	12
1	13	13
2	9	12
2	3	12
1	17	17
1	4	12
1	10	10
1	5	2	Nchan=1; LPF=128 HZ
2	10	10
2	8	12
1	10	11
2	9	13
1	8	3
1	11	10
2	11	10
1	12	12
2	13	13
1	17	2
1	9	2
2	7	17
2	1	18
1	18	6
1	6	2
2	12	17
1	13	10
2	16	13
2	2	12
2	17	12
1	14	10
1	3	6
2	18	14
2	6	3
1	15	16
2	15	1
1	4	3
2	4	1
2	14	10
2	5	1
1	7	17
1	16	16
1	2	2
1	1	8
2	3	17
2	15	9	Nchan=1; LPF=256 HZ
1	10	10
1	6	1
1	4	8
1	8	17
2	1	1
2	8	12
2	16	16
1	13	13
1	11	14
1	1	1
1	3	1
2	4	12
2	9	13
2	2	12
2	11	1
1	9	13
2	12	12
1	5	12
2	6	12
2	14	17
1	18	13
1	7	18
2	10	13
2	3	12
2	5	12
1	17	12
2	17	12
2	18	13
2	13	13
1	14	10
1	16	16
1	2	12
1	12	12
2	7	9
1	15	16
1	17	9	Nchan=1; LPF=512 HZ
1	8	12
1	18	10
2	1	1
2	10	3
2	14	14
1	10	14
2	7	11
2	3	15
2	15	16
1	14	10
1	11	10
2	2	1
1	13	8
1	1	6
1	6	6
2	4	7
2	12	7
2	5	16
1	16	16
2	11	11
2	6	13
1	7	5
2	8	12
1	9	18
2	17	18
2	18	3
2	16	16
1	3	4
1	5	15
1	12	12
1	4	13
2	13	5
2	9	5
1	2	9
1	15	16
2	8	15	Nchan=2; LPF=1 HZ
1	13	6
1	7	15
1	9	15
1	15	16
2	13	16
1	1	9
2	5	8
1	10	16
1	5	9
2	2	2
1	6	2
2	7	18
1	14	4
2	3	9
2	1	15
1	11	15
2	9	16
2	16	2
1	2	7
2	17	7
1	3	15
2	18	16
2	10	11
1	4	13
2	12	16
2	15	8
2	14	15
1	8	15
2	6	7
2	11	9
1	12	16
2	4	17
1	17	12
1	16	3
1	18	6
1	8	5	Nchan=2; LPF=2 HZ
2	15	2
2	1	6
1	9	5
2	17	6
1	1	9
1	3	5
1	14	11
2	14	10
1	18	1
1	12	5
2	2	2
1	4	5
2	12	6
1	7	6
2	13	13
2	7	7
1	5	5
1	17	12
2	8	12
1	16	16
2	11	10
2	5	6
2	10	5
1	11	10
1	2	2
1	6	2
2	4	12
2	3	2
2	18	9
1	15	16
1	13	14
2	9	5
2	6	7
1	10	10
2	16	16
1	7	6	Nchan=2; LPF=4 HZ
2	2	2
1	17	12
2	18	10
2	13	10
2	9	10
1	15	16
1	1	5
2	1	6
2	15	7
1	10	11
1	5	5
2	16	16
1	4	12
2	8	4
2	11	10
1	11	10
1	2	7
2	14	10
1	18	1
1	3	10
2	10	10
2	3	1
2	17	1
1	8	12
1	16	15
1	13	10
2	4	12
2	7	6
1	12	1
2	5	6
2	6	2
2	12	2
1	14	10
1	6	7
1	9	1
1	15	2	Nchan=2; LPF=8 HZ
2	10	2
1	1	2
1	3	2
2	4	6
2	1	2
1	8	7
1	10	15
1	4	6
2	12	6
2	15	6
2	16	7
2	11	15
1	11	11
1	13	10
2	18	1
1	9	1
2	17	6
2	14	15
2	8	6
1	16	16
2	7	2
2	5	8
2	6	7
1	14	11
1	6	6
1	2	7
2	3	6
2	9	6
1	12	9
1	7	6
2	13	10
1	17	7
2	2	2
1	5	15
1	18	10
1	2	7	Nchan=2; LPF=16 HZ
2	3	7
1	7	2
2	7	2
2	18	10
1	9	11
2	2	2
1	11	11
1	13	10
1	15	16
1	5	12
2	17	12
2	12	2
2	9	12
2	15	7
2	13	12
1	6	6
1	4	12
1	17	12
1	8	12
2	1	6
2	4	1
2	8	12
1	10	10
1	1	10
1	18	13
2	10	10
2	11	10
2	14	13
1	14	10
1	12	12
2	5	15
1	16	16
2	6	3
1	3	13
2	16	7
1	8	1	Nchan=2; LPF=32 HZ
2	17	6
2	1	6
2	12	2
1	12	12
1	17	12
2	16	16
2	15	16
1	2	2
1	6	6
1	5	4
2	4	12
2	7	7
1	4	4
1	16	16
1	3	10
2	6	2
1	7	6
1	18	13
2	13	13
1	1	10
2	2	2
1	13	13
2	8	12
2	11	10
1	11	11
2	5	7
2	14	9
1	15	16
2	9	13
2	18	18
2	3	12
1	9	13
1	14	18
1	10	11
2	10	10
2	1	7	Nchan=2; LPF=64 HZ
2	9	13
1	17	12
1	1	10
2	18	13
2	3	7
1	5	12
1	4	8
1	18	13
2	10	10
1	11	11
1	3	1
1	2	2
2	14	10
2	8	12
2	16	16
1	16	16
2	4	12
2	2	2
2	12	12
1	15	16
1	8	12
1	7	7
2	5	2
2	7	7
1	14	10
2	15	16
1	10	10
1	6	6
1	12	12
2	11	10
1	13	13
2	17	12
2	6	2
1	9	13
2	13	13
1	18	18	Nchan=2; LPF=128 HZ
2	18	11
1	9	11
2	12	6
2	11	10
1	4	3
2	15	6
1	3	10
2	4	1
2	1	6
2	3	6
1	12	12
2	9	14
2	14	10
1	5	15
2	16	16
1	8	12
1	15	16
2	17	12
2	6	6
1	10	10
2	13	13
1	1	10
1	7	7
1	13	13
2	8	12
2	7	6
1	11	10
1	2	2
1	17	10
2	5	7
1	16	16
1	6	7
1	14	10
2	10	10
2	2	7
2	11	10	Nchan=2; LPF=256 HZ
2	5	15
1	8	1
1	7	6
1	14	10
1	15	16
1	6	6
2	8	12
1	3	1
2	7	7
1	13	13
1	16	16
1	2	2
1	1	1
1	5	4
1	18	13
2	1	6
2	3	17
2	14	10
2	16	16
1	4	4
2	10	10
1	11	10
1	9	9
2	17	12
2	9	13
2	4	12
1	12	12
2	18	18
2	6	2
2	12	12
2	2	2
1	17	12
2	15	15
2	13	13
1	10	10
1	2	2	Nchan=2; LPF=512 HZ
1	9	9
1	16	16
2	14	10
1	13	13
2	13	13
2	6	2
2	16	16
1	8	12
1	14	10
1	11	11
1	7	7
1	6	2
2	4	12
2	3	12
2	5	15
2	8	12
1	15	16
2	11	10
2	10	10
2	15	16
1	18	13
1	4	9
2	9	13
2	12	12
2	17	12
2	7	7
1	5	1
1	3	13
2	2	2
1	17	12
1	1	3
1	10	10
1	12	12
2	1	8
2	18	18
2	13	10	Nchan=3; LPF=1 HZ
1	13	4
2	8	5
2	6	15
1	10	10
2	10	10
1	15	15
2	17	15
1	17	5
1	3	5
2	18	5
2	16	15
2	9	4
1	4	5
2	2	6
1	11	10
1	2	15
1	14	14
2	14	10
1	6	15
2	1	4
2	5	4
1	7	6
1	9	1
1	8	5
2	4	5
2	11	11
1	12	1
1	16	15
1	18	5
2	12	15
1	1	4
2	15	15
2	3	5
2	7	6
1	5	5
1	11	11	Nchan=3; LPF=2 HZ
1	6	6
2	12	5
2	3	5
1	8	5
2	8	9
1	10	11
2	18	1
1	5	5
2	6	2
1	12	5
2	11	11
1	18	11
2	1	11
2	10	10
1	13	4
1	4	5
2	7	7
1	3	8
2	2	7
2	17	5
1	2	2
1	17	12
1	16	16
2	13	12
1	15	16
2	9	13
2	16	2
1	14	14
2	15	7
1	1	5
2	5	5
1	9	9
2	14	9
1	7	6
2	4	5
1	2	15	Nchan=3; LPF=4 HZ
1	13	1
1	11	10
2	10	10
2	16	16
1	5	5
2	18	13
1	12	12
2	8	12
1	10	10
2	14	14
2	17	5
2	2	6
1	7	7
1	18	13
2	5	3
1	14	10
2	9	5
2	12	3
2	7	7
1	15	16
1	8	5
2	11	10
1	3	1
2	1	13
1	17	12
2	4	8
2	15	15
1	4	1
1	6	6
2	13	13
2	6	15
2	3	5
1	9	10
1	16	16
1	1	1
1	2	2	Nchan=3; LPF=8 HZ
2	18	10
1	5	5
1	9	5
1	8	12
1	12	12
2	4	5
1	14	14
1	13	10
1	10	11
1	1	5
1	18	5
2	9	12
2	8	12
2	16	16
1	11	11
1	4	5
1	7	6
2	2	2
2	11	11
2	14	11
2	5	3
2	3	6
2	10	10
1	6	6
2	15	2
1	3	10
2	13	14
2	7	7
2	1	11
2	17	6
2	12	6
1	16	16
2	6	2
1	17	12
1	15	15
2	1	17	Nchan=3; LPF=16 HZ
2	11	11
1	3	1
1	10	10
1	18	13
2	13	13
2	9	12
2	5	6
1	16	16
2	7	7
2	2	2
2	3	17
1	13	13
1	5	12
1	4	12
1	15	16
1	9	13
1	8	12
2	18	13
1	12	12
1	2	2
1	17	12
1	1	10
1	6	6
2	12	17
2	17	12
1	14	10
2	10	10
2	6	2
2	15	2
2	8	12
2	4	1
2	16	16
1	11	10
1	7	7
2	14	11
1	13	13	Nchan=3; LPF=32 HZ
2	13	12
1	9	14
2	17	12
1	2	2
2	7	7
2	12	12
1	16	16
1	17	12
1	5	1
2	16	16
2	2	2
1	4	8
2	18	13
2	15	16
2	5	12
1	6	7
2	10	10
2	11	10
1	18	13
2	1	12
1	8	12
1	3	8
2	4	12
2	8	12
2	3	12
1	10	11
1	15	16
1	7	7
1	14	10
2	9	9
2	14	12
1	1	5
1	12	12
1	11	10
2	6	6
1	16	15	Nchan=3; LPF=64 HZ
1	12	3
1	15	15
1	1	11
2	5	6
1	18	12
1	11	11
2	17	6
1	5	3
1	8	12
2	1	3
1	6	6
2	8	17
2	11	10
1	13	11
1	3	3
1	14	14
2	6	6
2	12	17
1	7	2
2	13	1
2	2	2
2	18	14
2	15	6
1	9	1
2	9	12
2	16	16
2	3	12
2	4	1
1	10	10
2	7	7
1	4	13
2	10	10
1	2	6
2	14	11
1	17	12
2	12	3	Nchan=3; LPF=128 HZ
1	13	10
1	10	11
2	17	17
1	7	6
2	6	2
2	5	6
1	6	6
1	15	15
1	16	16
2	13	12
2	15	6
2	1	3
2	4	3
1	9	1
2	9	1
1	18	10
2	11	11
1	12	3
1	1	1
2	10	10
2	16	15
1	3	1
1	2	2
1	8	12
2	8	12
2	14	11
1	11	11
1	17	12
1	14	10
1	5	15
2	3	6
1	4	1
2	2	6
2	18	14
2	7	6
2	1	3	Nchan=3; LPF=256 HZ
2	14	11
1	17	1
2	18	10
2	6	6
2	5	3
1	12	12
2	10	10
2	9	13
1	6	6
1	13	13
1	3	12
2	15	2
2	13	13
2	3	3
2	11	11
1	7	7
2	12	17
1	1	10
1	10	10
1	9	13
1	2	2
1	4	9
1	8	12
2	8	12
2	17	12
2	16	16
1	5	12
1	15	16
1	16	16
1	14	10
2	2	2
2	7	7
1	11	10
1	18	13
2	4	12
2	5	17	Nchan=3; LPF=512 HZ
1	9	10
2	1	6
2	14	11
2	12	3
2	7	6
2	4	1
1	6	6
1	16	16
2	18	10
2	8	12
2	16	7
2	17	2
1	5	12
1	4	3
1	11	11
2	9	1
1	12	12
2	11	10
2	15	6
1	3	3
2	13	1
1	13	13
1	15	16
1	14	11
1	1	10
2	3	3
1	17	3
2	2	2
1	18	13
2	6	6
1	8	12
2	10	10
1	7	7
1	2	2
1	10	11
2	18	5	Nchan=4; LPF=1 HZ
2	14	15
2	3	15
2	12	15
2	1	6
2	4	15
2	11	4
1	17	11
1	6	15
1	18	5
1	11	1
2	15	6
1	1	5
1	2	6
1	9	5
1	5	15
1	7	6
1	12	15
1	8	5
2	8	12
1	10	11
2	2	2
2	6	15
1	15	9
2	7	2
2	9	8
1	4	10
1	16	15
2	17	5
1	14	10
2	10	1
2	5	15
2	16	6
1	3	5
2	13	12
1	13	5
2	11	10	Nchan=4; LPF=2 HZ
2	16	15
1	4	5
1	3	11
2	2	15
1	11	14
2	18	10
1	9	5
2	3	1
1	1	5
1	13	5
1	5	5
2	13	1
2	5	6
2	4	5
1	10	11
1	2	15
1	17	5
1	16	16
2	1	12
1	6	15
1	18	14
2	12	1
2	14	14
1	7	6
2	8	5
2	15	15
2	6	2
1	12	12
2	7	2
2	9	5
1	8	5
1	15	16
1	14	11
2	10	1
2	17	2
1	2	15	Nchan=4; LPF=4 HZ
2	15	15
1	10	10
1	17	1
2	3	5
2	13	1
1	14	10
2	10	1
2	17	15
1	6	9
2	9	5
2	14	10
2	8	5
2	6	15
2	2	15
1	1	5
2	4	5
1	12	5
2	11	10
2	18	10
1	4	5
1	8	5
2	1	1
1	7	6
1	3	6
2	12	1
1	9	10
1	11	11
1	16	16
1	13	13
2	5	1
2	7	7
1	18	10
1	5	5
2	16	16
1	15	16
1	8	12	Nchan=4; LPF=8 HZ
2	4	12
1	3	10
2	12	1
1	18	11
1	11	11
2	6	6
1	14	14
1	10	10
1	13	10
2	10	10
1	12	12
2	1	1
1	5	5
2	2	2
1	2	7
2	5	2
2	8	12
2	11	10
1	16	16
1	4	12
2	7	7
1	6	2
1	15	16
1	9	11
2	16	15
1	17	12
2	14	10
1	1	1
2	15	16
1	7	6
2	9	10
2	3	1
2	18	10
2	17	12
2	13	7
2	11	10	Nchan=4; LPF=16 HZ
1	3	6
1	18	1
1	12	12
2	16	16
1	7	6
2	18	10
1	1	10
2	14	10
1	15	15
2	7	6
2	4	12
2	17	2
1	14	11
1	17	12
1	13	10
2	12	12
2	15	2
1	2	2
2	13	10
2	1	1
2	10	10
1	8	1
2	3	12
2	9	13
1	16	16
2	2	2
1	5	12
1	9	18
2	5	2
2	6	7
2	8	12
1	4	17
1	10	10
1	11	11
1	6	7
1	5	13	Nchan=4; LPF=32 HZ
1	7	6
2	17	12
1	10	10
2	1	1
2	4	12
1	8	12
2	11	10
1	17	12
2	6	6
2	8	12
1	11	11
2	14	10
1	15	15
2	9	13
1	18	11
1	2	2
2	16	16
2	10	10
1	4	17
1	13	10
2	18	10
2	13	10
2	12	12
2	3	10
1	14	11
1	3	13
1	16	16
1	9	12
1	6	2
2	2	2
2	7	2
2	15	16
2	5	7
1	1	10
1	12	18
2	4	12	Nchan=4; LPF=64 HZ
2	9	12
2	12	12
2	5	12
1	3	11
1	17	12
2	18	1
2	2	2
2	14	11
1	8	1
2	7	7
2	1	12
2	17	12
1	13	13
1	10	10
2	16	16
2	8	12
1	16	16
1	5	12
1	2	1
1	6	6
1	12	12
1	7	7
2	13	13
1	1	1
1	9	13
2	15	15
2	11	10
2	6	2
2	10	10
2	3	12
1	18	13
1	4	9
1	11	11
1	15	16
1	14	10
1	6	6	Nchan=4; LPF=128 HZ
1	15	16
2	18	13
2	4	12
2	14	10
1	7	7
2	2	2
2	3	3
2	17	12
1	1	11
1	4	8
1	17	12
2	1	1
1	3	18
1	5	5
1	2	2
1	9	11
2	15	15
1	14	11
2	7	7
1	18	18
2	11	10
2	5	12
2	16	16
2	12	12
1	8	3
1	16	16
2	9	13
1	13	13
1	10	10
1	12	12
2	13	13
2	10	10
1	11	11
2	8	12
2	6	6
2	6	6	Nchan=4; LPF=256 HZ
1	4	4
1	8	8
2	2	2
2	8	12
2	9	1
1	1	10
2	15	15
1	11	11
2	13	13
1	14	11
1	17	1
1	9	10
2	7	6
2	16	16
1	15	15
1	16	16
1	5	12
1	18	11
2	1	12
1	2	2
2	3	12
2	12	12
1	12	12
1	10	10
1	3	1
2	17	11
2	18	13
2	5	12
2	4	1
1	7	7
2	14	10
2	11	10
1	6	6
2	10	10
1	13	13
2	10	15	Nchan=4; LPF=512 HZ
1	7	6
1	16	16
2	12	2
1	13	12
1	14	11
2	15	15
2	5	15
2	11	10
1	1	1
1	5	15
2	3	12
1	3	3
1	6	6
2	13	13
1	9	18
2	18	13
1	10	10
1	4	4
2	6	2
2	14	11
1	8	12
1	15	15
1	18	18
2	2	2
2	7	7
2	4	17
2	16	16
2	17	17
2	1	12
2	8	12
1	11	11
1	12	17
1	2	2
1	17	17
2	9	9
1	4	5	Nchan=6; LPF=1 HZ
1	15	16
2	2	2
2	14	10
1	5	5
2	6	15
2	9	5
1	16	16
2	18	5
1	17	5
2	12	5
2	15	15
1	14	14
2	8	1
2	1	1
1	3	5
1	1	5
1	12	5
2	16	16
2	11	10
1	9	11
1	8	1
2	13	5
1	18	5
1	13	5
1	2	15
1	7	14
1	11	10
2	4	4
1	6	15
1	10	10
2	3	1
2	17	4
2	7	6
2	10	5
2	5	5
2	4	5	Nchan=6; LPF=2 HZ
1	12	12
1	8	5
1	2	15
2	13	5
2	3	1
2	10	5
2	12	12
2	18	5
1	10	10
2	9	5
1	17	12
2	5	12
1	13	5
2	17	15
1	18	5
2	15	2
1	6	2
2	7	2
1	15	16
1	5	5
1	11	11
2	11	10
1	1	5
1	4	5
2	6	15
1	9	11
1	16	16
2	14	10
2	1	12
2	8	17
1	7	6
2	2	2
1	14	14
1	3	12
2	16	15
1	7	6	Nchan=6; LPF=4 HZ
2	5	5
2	3	1
2	16	16
2	10	10
1	12	12
2	11	10
1	3	4
1	1	5
2	18	10
1	16	16
2	17	12
1	13	10
2	12	12
2	13	12
1	11	10
2	7	6
1	8	13
2	9	10
1	17	12
1	2	15
2	6	16
1	18	10
2	2	15
2	15	15
1	10	10
1	6	15
1	15	16
2	14	10
2	1	5
2	4	5
2	8	12
1	5	5
1	14	14
1	9	11
1	4	10
1	8	15	Nchan=6; LPF=8 HZ
2	7	2
1	11	11
2	18	3
1	6	15
2	6	5
1	1	11
2	15	15
1	7	6
1	3	11
1	5	1
2	11	10
1	4	3
2	2	15
1	9	11
2	5	1
2	12	15
2	14	11
1	12	1
1	16	16
2	16	15
2	8	1
1	2	15
1	17	10
1	10	10
2	9	5
2	4	11
2	17	12
2	1	5
1	18	1
2	10	10
2	13	1
2	3	15
1	15	16
1	13	12
1	14	14
1	6	6	Nchan=6; LPF=16 HZ
1	3	12
2	5	2
1	10	10
2	16	15
2	2	2
1	9	4
2	15	7
2	12	2
1	7	6
2	3	4
1	8	12
2	6	6
2	14	10
2	11	10
1	18	11
1	12	1
2	17	12
2	7	6
1	2	2
2	13	10
2	10	10
1	1	11
1	4	1
1	13	10
1	5	13
2	8	12
2	4	1
2	18	10
2	9	1
1	16	16
1	11	10
2	1	1
1	14	14
1	17	12
1	15	16
1	4	10	Nchan=6; LPF=32 HZ
2	16	16
1	8	12
1	2	2
1	11	10
2	5	1
1	3	12
2	9	12
1	18	11
2	8	12
1	7	7
1	17	12
1	12	12
1	5	12
2	18	10
2	7	7
2	12	12
1	15	16
2	15	16
2	13	13
2	2	2
2	1	12
1	9	11
2	10	10
2	14	10
2	17	12
1	16	16
2	4	12
2	3	12
1	6	7
1	10	10
1	14	14
2	11	10
1	1	13
1	13	13
2	6	2
1	10	10	Nchan=6; LPF=64 HZ
1	5	12
1	6	6
1	18	1
2	18	11
1	15	15
2	1	1
2	11	10
2	8	12
2	6	6
2	17	12
2	4	12
2	10	10
2	9	12
2	7	6
1	16	16
1	8	12
2	12	10
1	3	1
1	11	10
1	9	4
1	12	1
2	16	16
2	5	12
1	4	9
1	2	2
1	1	10
1	14	14
1	7	6
1	17	12
2	3	13
2	2	6
2	13	10
2	15	16
1	13	13
2	14	10
2	12	12	Nchan=6; LPF=128 HZ
1	5	12
1	16	16
2	18	9
1	10	10
1	17	12
1	8	4
2	14	14
1	4	8
2	9	9
2	2	2
1	7	7
1	3	1
2	8	12
2	13	13
1	1	13
2	5	1
1	6	6
1	2	2
2	7	7
2	10	10
1	9	9
2	3	17
2	4	1
1	12	12
1	13	13
1	18	13
2	16	16
2	6	2
1	15	15
2	11	10
1	11	11
2	1	12
2	17	17
1	14	14
2	15	15
2	11	10	Nchan=6; LPF=256 HZ
1	9	3
1	11	11
2	18	10
1	13	13
1	5	12
2	8	12
1	14	10
2	17	13
1	4	3
1	10	10
1	1	1
2	5	12
1	16	16
1	7	6
1	6	2
2	14	1
2	12	12
2	13	13
2	16	16
2	10	10
1	15	16
1	3	1
2	1	12
2	2	2
2	7	6
1	18	12
2	6	7
1	2	2
2	15	15
1	17	12
2	4	10
1	12	13
2	9	1
2	3	1
1	8	12
1	16	15	Nchan=6; LPF=512 HZ
2	7	6
1	8	12
2	15	15
1	3	1
1	14	11
2	14	3
1	13	10
1	17	1
1	11	10
2	18	17
2	13	10
1	10	10
1	5	12
1	1	10
2	10	10
2	6	6
2	12	12
1	2	2
1	7	6
1	4	12
2	1	12
2	2	2
1	9	3
2	8	12
1	15	15
1	6	6
2	17	15
1	12	12
2	5	12
1	18	11
2	4	1
2	11	10
2	16	16
2	9	1
2	3	3
2	8	5	Nchan=8; LPF=1 HZ
2	6	15
1	10	10
2	15	15
1	1	5
2	16	15
2	3	5
1	11	11
1	4	5
2	11	10
1	17	5
1	15	16
1	14	11
2	7	6
2	9	5
2	1	5
1	6	16
2	5	5
2	18	10
1	5	5
1	18	11
1	3	11
1	16	15
2	17	5
2	10	12
2	13	5
1	7	6
1	12	12
2	2	16
1	8	11
1	9	11
2	4	4
1	2	16
2	12	5
1	13	14
2	14	10
2	15	15	Nchan=8; LPF=2 HZ
1	3	11
1	17	1
2	7	15
2	16	15
2	1	1
2	8	11
1	7	6
1	8	11
1	14	14
1	10	10
2	11	10
2	4	5
2	3	11
1	1	4
2	17	3
2	10	10
2	14	10
1	11	11
1	15	15
1	13	10
2	5	3
1	9	11
1	2	15
2	6	15
1	6	15
1	18	5
2	13	1
2	2	16
1	16	16
2	12	5
1	12	5
2	9	11
1	5	5
2	18	5
1	4	11
2	16	16	Nchan=8; LPF=4 HZ
1	13	10
2	3	1
1	3	11
2	17	12
2	11	10
1	6	6
1	17	12
2	2	15
1	16	16
2	12	5
1	8	1
2	13	12
1	14	14
1	9	11
1	15	16
1	11	11
2	5	1
2	9	3
2	6	15
1	5	5
2	8	1
2	1	12
2	10	10
1	10	10
2	15	15
1	1	5
2	7	16
1	2	7
1	7	6
1	4	4
2	4	1
1	18	11
1	12	13
2	14	10
2	18	11
2	9	14	Nchan=8; LPF=8 HZ
1	17	3
1	2	6
1	16	16
2	14	10
1	15	16
2	12	12
2	8	3
1	1	5
1	14	11
2	10	10
2	13	1
2	7	6
2	4	3
2	18	11
2	11	10
2	2	6
1	5	5
1	3	11
2	15	15
2	6	2
1	10	10
1	18	11
1	4	5
1	13	13
2	5	12
1	11	11
1	6	6
1	8	12
2	3	3
2	1	1
2	17	12
1	12	12
1	7	7
1	9	9
2	16	16
1	7	14	Nchan=8; LPF=16 HZ
1	4	1
2	6	6
1	9	11
2	7	6
2	2	2
2	8	11
2	15	15
2	12	1
1	15	16
2	5	12
1	13	10
1	16	15
2	18	11
1	12	1
1	10	10
1	5	5
2	10	10
1	2	2
2	17	1
2	3	1
2	9	11
1	6	6
1	3	1
1	17	12
2	11	10
1	18	11
1	8	1
2	16	15
2	14	10
1	14	14
1	1	1
2	1	12
2	4	12
2	13	1
1	11	11
1	8	12	Nchan=8; LPF=32 HZ
1	12	12
1	9	9
1	5	12
2	13	12
2	6	6
2	1	12
2	16	16
1	18	18
2	10	10
1	17	12
1	10	10
2	5	13
1	7	7
2	14	10
2	7	7
2	4	12
2	3	12
2	2	2
[truncated: 881 more rows]

## Sheet: Subject 9
Speaker	Stimulus	Response	Condition
1	8	15	Nchan=1; LPF=1 HZ
2	13	17
2	10	15
2	12	15
1	11	5
1	7	15
1	17	15
2	9	12
1	13	15
1	16	15
2	6	17
2	1	15
1	18	15
2	7	15
1	15	17
2	5	2
1	1	15
2	14	16
1	6	15
2	2	15
2	16	15
2	11	15
1	12	15
1	14	12
2	18	17
1	9	5
1	3	15
2	8	2
2	4	17
1	5	16
2	15	16
1	4	16
1	10	12
2	3	15
1	2	15
2	17	16
1	17	15	Nchan=1; LPF=2 HZ
1	10	17
2	6	15
2	2	16
2	13	17
2	17	15
1	7	16
2	15	2
2	3	15
1	4	8
2	9	15
1	13	17
1	3	15
1	18	15
1	1	15
1	14	5
1	16	16
1	11	12
2	4	16
2	12	17
2	10	5
1	12	15
2	16	2
1	5	2
2	1	15
1	9	15
2	5	16
2	18	2
2	14	15
2	11	14
1	2	15
1	8	17
1	15	15
2	7	16
2	8	16
1	6	12
1	3	15	Nchan=1; LPF=4 HZ
1	12	15
1	13	17
1	5	2
2	16	16
2	13	17
1	17	2
1	11	5
2	2	16
2	5	15
1	14	5
2	18	16
1	8	14
2	15	15
1	10	5
1	16	17
2	6	15
1	4	15
1	15	15
2	17	12
2	14	15
2	12	8
2	4	16
2	7	15
2	8	15
2	11	14
1	6	15
2	1	10
1	9	15
1	7	12
1	18	12
2	10	10
2	9	5
1	1	15
1	2	15
2	3	17
2	16	15	Nchan=1; LPF=8 HZ
2	3	15
1	12	17
2	18	12
2	15	15
2	9	5
1	2	2
1	5	15
1	8	15
1	1	17
2	6	2
2	2	17
2	1	2
2	4	15
1	15	16
1	18	17
2	5	15
1	13	8
1	6	15
2	17	7
2	8	2
1	16	16
1	4	15
1	11	5
2	12	15
2	14	15
1	17	15
1	7	17
2	10	13
1	9	17
2	7	15
2	13	10
1	3	15
2	11	15
1	14	10
1	10	14
2	6	2	Nchan=1; LPF=16 HZ
1	16	16
1	5	17
1	17	2
2	17	15
2	5	15
2	9	2
2	14	15
2	10	13
1	9	15
1	12	2
1	8	15
2	7	17
2	3	2
2	12	15
1	3	2
1	13	13
1	6	15
1	11	5
1	7	15
1	18	18
2	13	13
2	8	15
1	1	15
2	4	15
2	11	12
2	18	13
1	14	17
2	15	15
1	15	16
2	2	2
1	10	11
1	4	15
2	16	16
1	2	17
2	1	2
1	13	17	Nchan=1; LPF=32 HZ
1	9	15
1	8	2
1	2	17
1	16	16
1	12	16
2	2	2
2	13	10
1	6	15
2	17	2
2	5	15
2	7	2
2	4	12
1	11	5
2	6	15
2	12	16
1	1	15
1	10	15
2	15	15
1	18	17
2	18	13
2	10	15
2	3	12
1	3	15
2	11	15
1	7	15
1	5	15
2	16	15
2	8	15
2	1	15
1	4	16
1	15	2
1	14	17
1	17	8
2	14	15
2	9	15
1	16	17	Nchan=1; LPF=64 HZ
1	5	16
2	2	2
1	1	15
2	5	16
2	3	18
1	7	2
1	6	15
2	1	2
2	13	15
2	7	17
2	11	12
1	2	5
1	4	2
1	12	8
1	3	17
2	12	7
1	9	17
1	11	13
1	15	15
2	4	15
1	13	18
1	8	2
2	10	10
1	18	12
2	14	15
1	17	15
2	16	15
2	15	15
2	8	2
2	17	15
2	6	2
1	14	12
2	18	17
2	9	5
1	10	10
2	13	17	Nchan=1; LPF=128 HZ
2	1	15
1	16	16
2	6	12
1	12	2
2	4	17
1	17	2
2	8	18
2	2	2
2	16	15
1	15	2
2	17	17
1	18	5
1	11	10
2	15	16
1	14	14
1	10	10
2	18	17
1	4	2
2	9	5
1	7	15
2	11	10
2	14	1
1	2	15
1	13	17
2	12	15
1	1	5
2	3	8
1	9	5
2	5	15
1	5	15
1	6	2
2	10	10
1	8	15
1	3	11
2	7	15
2	9	9	Nchan=1; LPF=256 HZ
2	2	2
2	18	17
2	5	13
1	18	18
1	13	13
1	10	10
2	17	2
1	7	7
1	16	16
1	8	8
1	4	4
1	1	14
2	7	7
1	5	16
2	16	16
2	14	14
1	11	10
2	12	1
1	3	9
2	15	15
2	3	4
1	6	7
2	8	4
1	12	2
2	6	2
2	11	10
1	14	10
1	2	8
1	15	16
2	10	13
2	13	9
1	9	9
2	1	7
2	4	18
1	17	8
1	13	13	Nchan=1; LPF=512 HZ
2	9	7
1	16	16
1	15	17
1	18	9
1	8	16
2	17	7
1	9	5
1	11	15
2	7	17
1	6	16
2	4	13
2	15	16
2	12	16
2	10	10
1	17	15
2	5	15
1	10	14
1	2	7
1	12	16
2	18	13
2	16	16
1	7	8
1	1	15
2	6	7
2	11	10
1	14	14
1	4	16
2	14	8
1	5	16
2	8	8
2	13	13
2	2	2
2	1	7
2	3	16
1	3	16
1	3	15	Nchan=2; LPF=1 HZ
2	11	15
2	3	15
1	10	8
1	14	14
1	8	12
2	18	17
1	4	15
2	6	16
1	1	17
1	9	15
2	7	16
1	11	15
2	17	15
1	13	12
1	18	16
1	12	16
1	15	16
1	16	16
2	14	16
1	6	16
2	5	16
2	1	16
2	12	12
2	13	16
2	9	17
2	16	16
2	15	17
1	17	12
1	7	12
2	4	16
2	10	16
1	5	15
2	2	16
1	2	15
2	8	15
1	10	11	Nchan=2; LPF=2 HZ
1	6	15
2	6	15
1	11	11
2	4	2
1	16	16
2	14	2
2	11	14
1	14	11
1	8	15
1	1	2
1	12	15
2	17	15
1	15	17
2	9	16
1	13	8
1	17	15
1	2	17
1	18	12
2	13	5
1	4	8
2	5	15
2	1	2
2	3	7
1	5	15
2	8	15
2	12	15
2	18	5
1	7	15
2	16	16
1	3	5
2	7	8
1	9	5
2	2	2
2	15	15
2	10	5
1	12	15	Nchan=2; LPF=4 HZ
1	3	8
1	13	5
2	17	15
1	7	15
2	13	15
2	9	16
1	17	15
2	5	15
2	4	17
2	16	16
1	10	11
2	6	15
1	16	16
2	18	5
2	11	11
1	8	15
1	5	15
2	12	16
1	15	16
2	10	14
1	1	11
2	2	2
1	4	10
2	14	14
1	18	5
1	9	4
1	2	15
2	3	17
1	14	14
2	1	15
1	6	15
1	11	11
2	8	15
2	15	15
2	7	2
2	5	15	Nchan=2; LPF=8 HZ
1	7	14
2	4	15
1	9	4
1	3	14
1	14	14
2	3	15
1	1	5
1	15	15
1	11	11
1	2	2
2	9	8
1	10	11
2	14	17
1	16	16
2	18	13
1	18	13
2	7	2
1	4	15
2	11	10
1	6	15
2	16	15
2	1	15
2	15	15
1	17	15
1	12	2
1	5	15
2	2	2
2	17	15
1	8	8
2	8	15
2	6	2
2	13	13
1	13	9
2	10	10
2	12	17
2	10	13	Nchan=2; LPF=16 HZ
2	15	2
1	5	15
2	13	10
2	3	2
1	17	17
2	11	10
1	18	13
2	4	15
1	11	11
2	6	2
2	7	14
1	1	14
1	4	15
2	17	15
1	9	11
2	8	15
1	6	6
2	2	2
2	14	10
2	9	8
1	14	10
1	2	2
1	16	16
2	1	2
1	13	12
2	5	15
1	8	4
2	16	16
1	10	11
2	12	15
1	7	10
1	15	16
2	18	17
1	3	15
1	12	2
2	10	10	Nchan=2; LPF=32 HZ
2	18	18
1	14	11
2	7	2
1	10	11
2	16	16
1	4	8
1	5	17
1	9	13
2	3	2
2	15	2
2	2	2
2	5	15
2	1	2
2	9	9
2	14	1
1	1	3
1	18	18
1	8	8
2	17	6
2	8	2
2	4	8
1	17	8
1	13	18
2	6	2
1	2	2
1	3	14
2	12	2
2	13	13
1	7	7
1	6	7
1	16	16
2	11	10
1	12	4
1	15	16
1	11	11
2	13	18	Nchan=2; LPF=64 HZ
2	5	16
2	18	18
2	6	2
1	7	7
1	5	4
1	12	2
1	10	11
2	1	2
1	3	17
1	17	2
1	4	8
2	15	15
1	6	2
1	14	11
1	8	8
1	13	13
1	9	18
1	11	11
2	10	10
2	12	17
2	7	7
1	18	18
1	2	2
1	15	16
2	2	2
2	11	10
2	8	12
1	16	16
2	17	2
2	16	16
2	4	17
2	9	9
1	1	5
2	14	11
2	3	2
1	5	15	Nchan=2; LPF=128 HZ
1	15	16
1	16	16
2	12	17
2	17	2
1	11	11
1	3	15
2	15	16
2	5	7
2	11	11
2	6	2
1	6	7
1	12	2
2	8	9
2	7	7
2	9	9
1	14	11
1	18	3
2	4	12
1	9	14
2	14	11
2	10	11
2	1	7
2	2	2
2	18	13
1	17	2
1	4	8
1	7	7
1	1	14
2	13	13
1	2	2
2	3	17
2	16	18
1	13	13
1	10	11
1	8	17
1	3	9	Nchan=2; LPF=256 HZ
1	7	7
1	8	8
2	2	2
2	12	17
2	13	13
2	1	6
2	11	11
2	5	6
2	17	8
1	6	6
2	4	18
2	8	4
1	10	10
1	13	13
2	7	8
1	14	11
1	16	16
1	5	5
1	18	18
2	18	13
1	11	11
1	17	4
1	4	9
2	16	16
2	9	9
2	10	10
2	14	14
1	12	8
1	15	16
2	3	7
1	1	14
2	15	6
2	6	2
1	9	9
1	2	2
2	7	7	Nchan=2; LPF=512 HZ
2	4	17
2	17	2
1	9	9
1	8	8
2	3	7
2	6	7
2	16	16
1	3	9
2	14	14
1	13	13
1	4	9
1	10	10
2	10	11
1	14	11
2	9	9
1	11	11
1	12	4
1	7	7
2	13	13
2	12	2
1	17	17
2	11	11
1	5	15
2	5	2
1	6	7
2	18	13
1	1	9
1	2	2
2	1	6
2	8	8
1	15	15
2	2	2
1	16	16
2	15	16
1	18	13
2	17	12	Nchan=3; LPF=1 HZ
2	8	15
1	18	5
1	8	17
1	6	15
2	9	17
2	1	12
1	3	2
2	5	15
1	5	15
2	16	16
1	4	17
1	10	11
1	2	15
1	15	16
2	2	16
1	9	14
2	10	10
2	18	14
1	13	18
2	13	10
1	16	16
2	12	15
1	7	14
1	17	2
2	14	14
2	4	15
2	11	13
1	1	12
2	7	17
2	15	15
1	14	14
1	12	15
2	3	15
1	11	14
2	6	15
1	16	15	Nchan=3; LPF=2 HZ
1	8	8
2	17	15
2	9	17
2	11	11
2	13	5
1	11	14
1	13	11
2	10	5
2	1	2
1	18	8
1	14	14
2	12	15
1	17	15
2	5	15
2	18	12
2	7	2
2	4	15
2	2	2
2	16	15
1	12	15
2	3	15
2	8	12
1	6	15
1	2	17
2	6	15
1	3	5
1	5	17
1	1	5
1	4	8
1	15	15
1	9	5
2	14	15
2	15	15
1	7	17
1	10	14
2	4	5	Nchan=3; LPF=4 HZ
2	2	2
2	12	14
2	5	14
1	12	4
1	14	11
2	10	10
1	5	5
2	9	13
1	3	10
1	6	15
1	1	14
2	17	2
1	4	8
2	13	13
2	15	15
1	18	13
2	14	10
1	17	5
2	11	10
2	7	2
2	3	17
2	8	5
2	6	15
1	10	11
1	13	13
2	16	16
2	18	9
2	1	18
1	2	2
1	16	16
1	11	11
1	8	5
1	9	4
1	15	15
1	7	14
2	6	15	Nchan=3; LPF=8 HZ
1	4	8
1	11	11
1	16	16
2	15	2
1	12	17
2	4	12
1	15	16
1	7	8
1	6	2
1	5	5
2	18	13
2	2	16
2	8	16
1	13	13
1	3	10
2	17	16
1	9	9
1	1	5
2	13	10
2	14	12
2	5	16
1	2	2
1	8	15
1	14	14
2	9	17
2	11	10
2	16	16
1	18	13
2	12	15
2	3	2
1	17	5
2	7	2
2	1	17
2	10	10
1	10	11
1	11	11	Nchan=3; LPF=16 HZ
1	14	14
2	12	2
1	4	8
2	9	9
2	14	14
1	6	6
2	17	2
1	2	2
2	18	13
1	10	11
1	5	17
2	15	2
1	17	4
2	8	17
1	3	14
1	1	10
1	8	8
2	10	10
1	13	13
1	15	15
2	3	2
2	4	8
1	18	13
2	7	2
2	16	16
1	9	14
1	7	7
1	12	8
2	1	2
1	16	16
2	6	2
2	13	13
2	2	12
2	11	10
2	5	15
1	15	15	Nchan=3; LPF=32 HZ
2	6	2
1	8	8
2	16	16
1	3	4
2	2	2
1	12	17
1	16	16
1	5	8
2	4	2
2	11	10
1	7	7
2	10	10
1	4	4
2	1	17
2	3	2
1	18	13
2	9	9
1	6	6
1	13	13
2	17	12
2	18	13
1	10	11
1	17	4
2	14	14
2	5	12
2	7	7
2	12	18
1	11	11
1	14	14
2	13	13
2	15	15
1	9	9
1	1	1
1	2	2
2	8	8
2	4	17	Nchan=3; LPF=64 HZ
1	10	11
1	8	15
1	18	10
1	17	17
1	7	6
2	14	14
2	11	10
2	8	17
2	10	10
1	15	15
1	9	11
1	12	15
2	16	16
2	15	2
2	3	17
1	2	2
2	5	15
1	4	11
1	6	6
2	2	2
1	3	10
2	7	17
2	18	10
1	11	11
1	14	10
2	9	5
1	5	15
1	13	10
1	16	16
2	1	12
2	12	2
1	1	14
2	17	12
2	13	10
2	6	17
2	7	7	Nchan=3; LPF=128 HZ
1	10	11
2	2	15
2	16	16
2	1	6
2	15	16
1	9	11
2	11	10
1	13	1
1	1	14
1	16	16
1	3	14
1	6	6
1	11	11
2	13	10
1	14	11
2	8	17
2	5	18
2	6	12
1	4	15
2	10	10
1	8	15
2	3	1
1	17	2
2	9	18
1	15	15
2	4	15
1	12	15
2	17	15
2	12	15
2	14	11
1	18	12
1	2	2
1	7	7
2	18	11
1	5	15
1	11	10	Nchan=3; LPF=256 HZ
2	14	18
2	11	11
1	1	5
2	15	16
1	2	2
2	5	16
2	8	7
1	10	11
1	4	4
2	6	6
1	15	16
1	13	13
2	9	9
2	3	6
2	12	17
1	18	13
1	6	6
1	8	4
2	13	18
1	12	2
2	1	6
1	17	17
2	16	16
2	4	4
1	5	16
2	10	11
2	2	2
1	9	9
1	14	14
1	16	16
1	3	9
1	7	7
2	17	16
2	7	7
2	18	18
2	13	11	Nchan=3; LPF=512 HZ
2	1	2
2	15	15
2	7	7
1	8	2
2	6	2
2	12	17
2	11	11
1	18	13
2	3	6
1	7	7
1	4	15
1	1	14
1	12	2
2	14	11
1	9	18
1	16	16
1	10	11
1	17	17
2	8	16
1	5	16
1	15	16
2	4	2
2	5	15
2	16	16
1	13	13
2	18	18
1	11	11
2	2	2
1	3	14
1	14	11
1	6	7
2	9	14
2	17	15
1	2	2
2	10	11
1	3	12	Nchan=4; LPF=1 HZ
2	14	15
2	16	16
2	7	16
1	13	5
1	11	10
1	8	15
2	2	16
2	10	12
1	4	14
1	14	11
2	18	1
2	15	15
1	7	2
1	5	15
1	6	15
1	2	15
1	12	2
1	9	14
2	5	15
1	17	15
2	13	10
2	9	17
2	1	12
2	12	15
1	10	5
2	17	12
1	1	5
1	18	11
2	11	10
2	3	2
1	16	15
2	4	12
1	15	2
2	8	7
2	6	15
1	13	5	Nchan=4; LPF=2 HZ
1	17	15
2	5	15
2	9	17
1	6	15
2	8	2
1	2	15
2	4	15
2	1	2
1	7	17
2	2	2
1	5	15
2	10	5
2	17	15
2	3	15
1	12	15
2	18	13
2	12	15
1	18	5
1	8	15
2	15	16
1	1	5
2	13	12
2	16	15
2	6	15
2	14	14
1	15	15
1	4	5
1	16	15
1	11	11
1	9	8
2	11	10
1	14	14
1	10	10
1	3	15
2	7	15
1	3	15	Nchan=4; LPF=4 HZ
2	15	15
1	13	5
1	10	14
1	1	12
2	10	10
2	4	15
1	17	2
1	15	16
1	7	14
1	8	8
1	9	14
1	4	5
2	12	15
2	17	15
2	8	5
1	18	13
1	2	15
2	13	13
2	18	1
1	12	5
2	6	15
2	9	18
1	16	16
2	5	15
2	14	10
2	11	14
2	1	2
2	3	2
1	11	11
2	2	15
2	16	16
2	7	7
1	5	15
1	14	14
1	6	15
1	10	11	Nchan=4; LPF=8 HZ
1	17	17
1	18	10
2	13	10
2	5	15
2	3	15
2	9	4
1	9	17
2	1	15
1	14	14
2	18	13
1	8	15
2	8	15
1	5	17
2	6	15
2	16	16
1	2	2
1	3	14
2	7	2
2	12	15
2	4	15
2	10	11
2	15	15
2	17	15
1	12	2
1	13	10
1	4	15
2	14	10
2	2	2
2	11	10
1	15	15
1	1	5
1	7	7
1	6	16
1	11	11
1	16	16
2	8	15	Nchan=4; LPF=16 HZ
2	4	12
1	14	14
1	12	2
1	6	7
2	11	10
2	12	15
2	16	16
1	5	17
2	15	16
1	17	17
2	10	10
1	4	4
2	13	10
2	5	7
2	7	7
1	11	11
1	7	7
1	3	14
2	3	15
1	13	13
2	6	1
1	18	13
1	8	15
2	2	17
2	14	12
2	18	12
2	1	15
2	17	10
1	9	9
1	15	15
1	1	14
2	9	16
1	10	10
1	2	2
1	16	10
1	14	10	Nchan=4; LPF=32 HZ
2	1	2
1	5	15
2	2	3
1	7	7
1	12	2
2	3	12
1	2	3
2	11	10
2	13	13
2	12	8
2	15	15
2	5	2
2	8	10
1	15	7
2	4	14
1	13	10
1	17	2
2	6	2
2	18	10
2	17	12
2	9	14
1	9	11
1	1	10
1	16	16
1	18	11
2	7	7
2	10	10
1	11	11
2	14	14
1	6	7
1	3	14
2	16	16
1	8	15
1	10	10
1	4	17
1	16	16	Nchan=4; LPF=64 HZ
2	6	2
1	15	16
1	7	7
2	9	8
2	3	2
1	5	12
2	4	17
2	17	2
1	9	9
1	8	2
2	7	7
2	2	2
2	11	10
2	8	2
2	5	8
1	10	11
2	1	6
2	12	18
1	6	6
2	14	14
1	17	8
1	3	3
1	14	11
1	4	4
1	13	13
2	18	13
1	12	8
1	2	2
1	1	4
2	13	13
2	15	15
1	18	18
2	10	10
1	11	11
2	16	16
2	14	14	Nchan=4; LPF=128 HZ
1	10	11
2	6	6
1	12	2
1	3	14
1	13	13
2	7	7
2	12	9
1	18	18
2	13	13
2	3	1
2	17	15
1	9	18
1	14	14
1	6	7
2	10	10
1	8	8
2	16	16
1	1	11
1	16	16
2	11	11
2	1	6
1	2	2
2	8	8
2	4	17
1	5	12
2	15	15
1	17	2
1	15	16
1	7	7
2	18	13
1	4	8
2	2	2
2	5	12
1	11	11
2	9	9
2	7	7	Nchan=4; LPF=256 HZ
2	14	14
1	6	6
2	1	17
2	5	7
1	18	18
2	6	6
1	1	14
1	17	2
1	10	11
2	2	2
2	4	12
2	16	16
2	15	15
2	17	2
2	8	8
1	5	15
1	3	17
2	12	2
1	7	7
1	8	8
1	14	11
1	4	4
2	9	7
1	9	9
1	12	2
1	11	11
2	18	13
2	10	10
2	11	11
1	13	13
2	3	16
2	13	13
1	2	2
1	15	16
1	16	16
2	12	15	Nchan=4; LPF=512 HZ
1	13	12
1	7	7
2	17	2
1	6	6
1	4	8
2	7	7
1	3	18
1	9	9
1	10	11
1	12	2
2	10	10
2	6	6
1	14	14
1	18	18
2	15	15
2	8	2
1	5	15
2	9	9
2	2	2
1	17	2
2	3	6
2	4	4
2	11	11
2	5	6
2	13	13
1	8	2
2	16	16
1	11	11
1	1	3
1	2	2
1	16	16
2	1	6
2	14	11
1	15	15
2	18	18
2	8	5	Nchan=6; LPF=1 HZ
1	15	15
1	1	12
2	5	17
1	9	14
1	11	11
1	6	15
1	18	14
1	5	5
1	4	6
2	16	16
1	13	5
1	3	17
2	7	16
2	9	8
2	3	18
2	17	15
2	15	15
1	12	12
2	13	10
1	10	11
2	2	15
2	10	12
1	17	5
2	14	14
1	16	15
2	6	17
1	7	14
1	14	14
2	12	12
2	11	10
2	4	8
1	2	15
2	1	5
2	18	13
1	8	8
1	14	14	Nchan=6; LPF=2 HZ
2	3	12
2	4	15
2	18	5
1	5	15
2	9	10
2	6	15
1	10	11
1	16	15
1	6	15
1	13	10
2	11	10
1	18	11
1	2	15
1	8	15
1	12	15
2	12	5
1	3	10
2	7	15
1	7	14
2	17	16
1	11	11
2	1	12
2	14	10
1	15	15
2	5	1
2	16	15
2	15	15
2	13	10
2	10	14
2	2	15
1	9	14
1	17	15
1	4	8
2	8	15
1	1	10
2	8	15	Nchan=6; LPF=4 HZ
1	16	16
1	9	14
1	15	15
1	11	11
2	11	10
2	10	10
2	13	10
1	17	15
1	8	15
2	9	5
2	5	5
1	14	14
2	16	15
1	10	10
2	2	15
2	1	8
2	14	10
1	5	5
1	1	10
1	2	15
1	13	10
2	12	15
2	15	15
1	6	15
2	3	12
1	18	14
1	3	8
1	7	15
2	17	2
2	4	15
2	18	10
2	7	8
1	12	15
1	4	5
2	6	15
1	18	14	Nchan=6; LPF=8 HZ
1	4	15
1	14	14
2	8	12
1	2	2
2	4	5
1	13	14
1	7	6
2	3	15
1	16	16
2	17	12
1	9	11
2	13	13
1	8	15
2	10	10
1	6	15
1	17	5
2	18	14
2	2	15
2	12	12
2	1	1
1	3	2
2	6	15
1	5	5
2	15	15
2	14	10
2	9	5
2	11	14
1	11	11
1	15	15
2	7	2
1	12	12
2	5	12
1	10	10
1	1	14
2	16	15
1	18	14	Nchan=6; LPF=16 HZ
2	11	10
1	2	2
2	6	15
2	3	12
2	10	10
2	17	8
2	7	2
2	1	12
1	7	7
2	9	9
1	1	10
2	15	15
1	4	4
2	18	10
2	5	1
2	13	13
1	6	7
1	8	2
1	14	14
2	14	2
1	10	10
1	3	14
1	15	16
2	2	2
1	17	17
1	9	14
2	12	12
2	16	16
1	12	2
1	13	13
1	11	11
1	16	16
2	4	12
2	8	17
1	5	16
2	2	2	Nchan=6; LPF=32 HZ
1	8	8
2	5	12
2	6	2
1	11	11
2	16	16
1	16	16
2	13	13
2	11	10
2	1	12
2	9	9
2	10	10
1	9	9
2	17	17
2	4	8
2	7	7
2	18	13
1	12	8
2	15	16
1	2	2
1	4	4
1	13	13
1	17	8
2	14	13
1	5	15
1	10	11
1	1	10
2	12	13
2	3	7
1	3	4
1	14	14
1	18	18
1	15	15
2	8	8
1	7	7
1	6	7
2	8	17	Nchan=6; LPF=64 HZ
1	6	7
1	17	17
1	9	9
2	16	16
1	15	15
2	1	10
1	14	14
2	18	13
2	11	11
2	7	7
2	5	15
2	9	14
1	16	16
2	4	10
2	10	10
2	3	17
1	10	10
2	12	15
1	2	2
1	4	4
2	2	2
1	3	11
2	17	10
2	14	14
1	8	8
1	11	11
1	13	13
1	5	15
2	6	2
1	18	18
2	13	13
1	1	10
1	7	7
1	12	17
2	15	5
2	10	13	Nchan=6; LPF=128 HZ
2	8	8
1	1	15
1	4	4
1	7	7
1	9	18
2	11	10
2	5	1
1	13	13
1	6	6
1	5	15
2	18	13
2	6	6
1	16	16
2	13	13
2	16	16
1	15	15
2	9	9
1	8	8
2	7	7
2	15	15
1	2	2
1	14	14
2	1	12
1	11	11
1	12	2
1	17	2
1	10	10
2	4	4
1	3	4
1	18	18
2	12	2
2	3	7
2	14	14
2	2	2
2	17	2
2	8	10	Nchan=6; LPF=256 HZ
2	7	7
2	3	2
1	15	15
1	9	11
2	13	10
1	12	2
1	17	2
1	3	14
1	18	11
1	6	7
1	8	15
2	6	7
2	15	16
1	16	16
1	14	14
1	10	10
1	13	13
1	2	2
2	4	14
2	1	12
2	5	12
2	12	17
2	11	11
2	2	2
1	1	11
1	11	11
2	14	14
2	16	16
1	4	4
1	5	15
2	17	2
2	10	10
1	7	7
2	18	13
2	9	13
1	12	17	Nchan=6; LPF=512 HZ
2	7	7
2	2	2
2	10	10
2	17	17
2	13	11
1	7	7
1	3	14
1	9	11
1	4	15
1	13	10
2	11	11
2	16	16
2	12	12
2	3	10
1	1	11
2	5	15
2	14	14
1	14	11
2	1	2
1	15	15
1	8	15
1	17	1
1	11	11
1	16	16
1	5	12
2	6	6
2	18	14
1	2	2
2	9	14
1	18	11
2	8	10
1	10	10
2	4	1
1	6	6
2	15	15
1	4	15	Nchan=8; LPF=1 HZ
1	13	5
2	3	15
2	9	5
2	12	15
1	15	16
1	10	10
1	7	15
2	7	2
1	8	15
1	6	15
1	2	2
1	17	16
2	13	12
1	18	14
2	1	10
2	8	15
1	3	15
2	17	15
2	16	15
1	14	13
1	9	11
2	2	16
1	11	11
2	14	10
1	5	15
1	12	15
2	18	1
2	11	10
1	16	15
2	10	13
2	6	15
1	1	14
2	5	15
2	15	16
2	4	5
2	8	14	Nchan=8; LPF=2 HZ
2	7	15
1	7	11
2	12	12
1	12	5
2	15	15
1	18	11
2	6	15
1	4	5
1	3	14
2	1	10
1	6	15
2	4	5
2	16	15
1	14	14
2	9	5
1	2	15
2	10	10
2	17	17
1	10	11
2	13	1
1	13	10
1	16	15
2	11	12
1	1	5
2	3	15
1	11	11
1	9	11
2	2	16
1	5	15
2	14	10
2	18	10
1	8	15
2	5	2
1	17	15
1	15	15
1	13	13	Nchan=8; LPF=4 HZ
2	16	16
1	2	2
1	17	5
2	2	2
1	18	11
2	11	10
2	7	15
1	8	5
2	17	17
2	4	10
2	15	15
2	14	14
2	9	4
2	13	10
2	8	8
2	10	10
2	12	15
1	11	11
2	6	15
1	15	15
2	18	5
2	5	17
1	1	10
1	3	11
1	6	15
1	5	17
1	10	10
2	3	2
1	7	7
1	4	8
1	16	16
2	1	10
1	14	14
1	12	15
1	9	14
2	11	10	Nchan=8; LPF=8 HZ
1	12	15
1	11	11
1	17	2
1	16	16
2	15	15
1	9	4
2	8	8
1	13	10
1	18	14
2	4	4
1	8	8
2	12	15
1	5	2
2	16	16
2	6	2
1	10	10
2	17	12
1	1	5
2	1	10
2	2	2
1	15	16
1	4	4
1	14	14
2	14	1
1	3	3
2	5	13
1	7	7
2	3	12
1	2	15
2	13	13
1	6	2
2	10	10
2	9	4
2	7	7
2	18	13
2	13	10	Nchan=8; LPF=16 HZ
2	15	15
1	14	14
1	15	15
1	16	16
2	1	12
2	6	15
1	9	11
1	8	2
1	2	2
1	17	15
1	1	10
2	8	15
2	14	14
1	6	6
2	10	10
1	11	11
1	7	6
2	12	15
2	7	2
2	5	15
2	11	10
2	4	12
2	9	5
1	3	11
1	12	15
1	18	11
2	18	10
2	2	12
1	10	10
2	3	2
1	13	1
1	4	15
1	5	5
2	16	16
2	17	12
1	13	13	Nchan=8; LPF=32 HZ
1	18	18
2	10	10
1	17	2
1	8	8
2	18	13
2	9	9
1	11	11
1	9	9
2	3	12
1	2	2
2	16	16
2	17	8
2	14	14
1	12	17
2	1	14
2	15	15
1	6	7
1	3	14
[truncated: 881 more rows]

## Sheet: Subject 10
Speaker	Stimulus	Response	Condition
1	5	1	Nchan=1; LPF=1 HZ
2	18	1
1	12	15
1	15	16
2	5	16
2	2	5
1	4	5
1	14	1
2	6	16
2	11	1
1	11	10
1	1	11
1	9	10
2	12	11
2	10	4
1	6	15
2	14	16
2	8	3
2	9	16
2	1	16
2	7	12
1	10	1
1	16	1
2	15	16
1	13	13
2	4	16
2	3	15
2	13	4
1	8	14
1	17	1
1	7	16
1	2	1
2	17	9
1	3	14
1	18	10
2	16	13
1	5	5	Nchan=1; LPF=2 HZ
1	12	15
2	2	2
2	4	1
2	16	14
1	8	10
1	17	15
2	13	13
1	1	1
2	18	16
1	10	15
1	2	15
1	4	16
2	6	1
1	18	1
2	1	13
1	13	12
2	11	8
1	14	11
2	5	16
2	10	5
2	3	18
1	3	16
1	16	6
2	17	2
2	8	15
2	12	12
2	7	13
2	15	15
1	9	3
2	9	16
1	7	15
2	14	12
1	6	16
1	15	4
1	11	1
1	5	1	Nchan=1; LPF=4 HZ
1	12	10
1	1	12
2	2	18
1	9	17
2	5	4
2	1	11
1	18	12
2	18	13
2	8	1
2	4	15
1	14	11
2	9	3
2	10	4
1	13	12
2	12	1
2	6	15
1	10	10
1	2	11
2	17	16
1	11	1
2	11	12
2	16	16
1	7	12
2	15	1
1	3	2
1	4	17
2	7	7
1	15	16
1	8	8
1	16	4
1	17	1
2	3	10
1	6	1
2	14	10
2	13	1
1	11	5	Nchan=1; LPF=8 HZ
1	7	5
1	9	1
2	1	11
1	17	1
2	9	12
2	4	1
2	3	4
1	1	15
1	4	1
1	13	12
1	14	11
2	18	1
1	12	10
1	16	15
2	7	16
1	5	15
1	2	15
1	18	1
2	17	15
2	15	16
2	2	8
2	6	10
2	8	1
1	15	15
2	14	1
2	13	1
2	11	10
2	16	5
2	12	13
1	6	6
1	10	10
2	5	2
1	8	4
2	10	10
1	3	1
2	11	15	Nchan=1; LPF=16 HZ
2	8	12
1	8	13
2	10	18
1	16	13
1	14	10
1	7	4
1	11	11
1	15	15
1	9	4
2	2	2
2	6	2
2	18	4
2	9	9
1	3	1
1	6	1
1	13	17
1	10	11
2	12	12
2	5	13
1	17	8
1	18	12
1	12	1
2	17	10
2	1	1
2	4	9
2	16	15
1	2	6
2	14	18
2	13	17
2	7	15
1	4	10
1	5	15
2	15	15
2	3	1
1	1	10
2	4	12	Nchan=1; LPF=32 HZ
2	17	12
1	17	18
2	3	17
2	1	12
1	2	13
1	11	10
1	14	1
1	3	4
1	16	1
2	15	4
2	12	11
2	5	14
1	7	13
2	11	17
1	1	1
1	5	10
1	12	13
1	9	18
1	8	9
2	8	10
1	4	4
1	15	15
2	13	18
2	9	4
1	10	10
2	10	1
1	18	12
2	2	2
2	14	12
1	13	13
2	7	12
2	16	15
2	6	6
1	6	4
2	18	1
2	3	1	Nchan=1; LPF=64 HZ
2	2	2
2	16	15
1	4	8
1	17	2
1	10	11
2	11	11
1	2	1
1	14	1
2	17	1
1	3	10
2	15	1
1	5	16
2	12	1
2	10	10
2	13	1
1	7	10
1	9	1
1	1	10
1	8	1
2	7	1
1	15	16
1	6	8
2	8	1
2	6	6
2	1	10
2	5	1
1	16	12
1	12	1
2	14	1
1	13	12
1	18	18
1	11	3
2	18	1
2	4	4
2	9	9
1	5	15	Nchan=1; LPF=128 HZ
2	1	11
2	18	1
2	14	3
2	15	6
1	9	12
2	17	7
1	15	15
1	11	11
2	7	1
1	18	2
1	17	12
1	8	2
1	1	6
1	13	18
2	9	10
1	12	4
2	4	1
2	5	15
1	7	12
1	14	3
1	10	11
1	6	10
2	3	4
2	11	11
1	16	3
2	12	8
2	6	3
2	13	17
1	2	6
2	10	11
2	16	15
1	4	17
2	8	1
2	2	2
1	3	10
2	4	10	Nchan=1; LPF=256 HZ
2	15	15
2	10	14
1	3	8
1	7	17
2	16	15
1	5	6
2	14	11
2	9	14
1	2	2
2	3	4
1	10	11
1	16	1
1	11	14
1	18	8
2	5	3
1	4	8
2	17	12
2	11	10
1	9	12
2	18	3
2	7	9
1	8	9
2	6	4
1	17	12
2	2	5
1	12	12
1	14	10
2	12	1
1	1	13
2	1	10
2	8	1
1	15	6
2	13	10
1	6	1
1	13	13
1	17	1	Nchan=1; LPF=512 HZ
2	14	11
1	1	8
1	14	14
2	17	3
1	9	18
2	16	15
2	11	11
1	6	4
2	3	14
2	1	10
2	5	8
1	11	14
2	7	1
1	13	17
2	8	3
2	6	6
1	3	9
2	2	7
2	10	10
1	2	8
2	4	1
1	7	12
1	18	17
2	13	13
2	18	1
1	12	4
1	5	15
2	12	6
1	15	15
1	4	6
1	8	4
1	10	11
2	9	1
1	16	10
2	15	15
1	17	10	Nchan=2; LPF=1 HZ
2	8	16
2	17	16
2	6	7
2	4	13
2	15	15
1	14	10
2	3	16
1	13	1
1	9	4
1	16	15
1	6	15
2	11	16
2	10	12
1	10	10
2	9	16
2	1	5
2	16	16
1	1	10
2	5	16
1	18	14
1	15	15
1	5	4
1	12	15
2	18	16
2	7	7
2	12	2
1	7	4
2	13	1
1	3	10
2	2	16
1	11	10
1	2	15
1	8	6
2	14	16
1	4	4
1	15	4	Nchan=2; LPF=2 HZ
1	12	15
1	8	6
2	1	16
1	1	4
2	12	2
2	14	1
1	18	12
1	6	15
1	13	2
2	13	12
2	3	15
2	5	15
1	4	4
2	4	1
2	11	15
1	3	3
2	18	12
2	17	16
2	15	8
1	16	15
2	8	2
1	5	1
1	2	6
2	10	12
1	17	15
1	9	4
2	9	2
2	6	15
1	14	12
2	16	16
2	7	12
2	2	6
1	10	4
1	11	10
1	7	4
1	11	11	Nchan=2; LPF=4 HZ
1	14	14
2	6	2
2	5	15
2	15	16
1	13	13
2	11	11
2	4	9
2	3	6
1	10	11
2	9	13
2	17	6
2	14	1
2	10	3
1	6	2
1	17	6
1	2	2
1	9	13
2	18	12
1	15	15
2	2	7
1	3	1
2	12	15
1	12	4
2	8	16
1	4	14
1	16	15
2	13	3
1	8	5
1	1	1
2	16	16
2	1	7
2	7	18
1	18	12
1	5	15
1	7	6
1	2	2	Nchan=2; LPF=8 HZ
2	4	5
2	8	5
1	13	1
2	2	2
1	12	8
2	15	15
2	10	14
2	6	2
1	11	6
2	17	15
1	17	6
2	12	2
2	14	11
2	3	2
1	8	12
2	5	15
1	9	17
1	7	7
2	13	13
1	14	14
1	4	4
1	1	1
1	15	15
2	11	11
2	16	15
2	18	12
1	5	5
2	9	8
1	10	11
1	16	16
2	1	2
1	18	13
1	3	12
1	6	2
2	7	2
1	7	7	Nchan=2; LPF=16 HZ
1	13	2
1	9	18
1	10	9
2	1	2
1	5	15
2	13	18
1	4	9
2	8	17
1	14	14
1	11	11
1	15	16
2	10	11
2	17	6
2	6	6
2	9	9
2	7	2
1	18	13
2	18	10
2	11	11
1	8	4
1	16	16
2	5	15
2	16	15
2	14	1
1	17	8
2	15	2
1	2	2
2	4	1
2	2	2
2	12	2
1	12	8
1	1	4
2	3	6
1	3	10
1	6	6
2	12	12	Nchan=2; LPF=32 HZ
2	6	2
1	2	2
1	16	9
2	15	2
1	5	16
2	4	12
1	18	13
1	17	8
1	3	9
1	1	13
1	12	17
1	4	8
1	13	13
2	10	11
1	14	11
1	8	8
1	7	7
2	16	16
2	2	2
2	1	6
1	15	16
2	13	13
2	11	11
1	6	6
2	18	18
2	8	8
1	11	11
1	10	11
2	14	18
2	7	2
1	9	9
2	17	7
2	3	6
2	5	6
2	9	9
2	4	4	Nchan=2; LPF=64 HZ
2	2	6
2	16	15
2	11	11
2	7	7
2	15	15
1	8	4
2	8	1
1	15	15
2	18	17
2	14	11
2	12	9
1	9	12
1	7	2
2	10	11
1	16	15
1	4	4
2	5	16
2	9	4
1	5	1
2	3	6
1	13	12
1	12	8
1	1	13
2	6	6
1	2	2
1	14	11
1	11	14
2	1	6
2	17	15
1	10	14
2	13	17
1	18	17
1	6	6
1	17	6
1	3	4
2	7	7	Nchan=2; LPF=128 HZ
1	6	2
2	18	10
2	11	11
2	3	6
2	15	15
2	5	6
1	12	2
1	2	2
1	9	18
2	10	10
1	11	11
1	17	8
2	16	16
1	1	1
2	1	6
1	18	9
1	8	8
2	8	4
1	15	15
1	13	13
2	6	6
1	5	8
2	14	11
1	16	16
1	3	9
2	2	2
2	17	6
2	12	4
1	4	8
2	9	9
1	14	11
1	7	9
1	10	11
2	13	18
2	4	4
1	7	9	Nchan=2; LPF=512 HZ
1	1	1
1	3	9
2	8	8
1	18	9
1	14	10
2	1	6
1	9	9
1	10	11
1	5	15
2	16	16
2	12	2
2	5	7
2	9	9
2	13	13
2	14	9
1	15	16
2	10	11
1	4	4
1	13	9
2	7	7
2	11	9
1	2	2
1	11	14
2	4	9
2	17	2
1	8	8
1	6	7
2	6	6
1	17	8
2	2	2
1	12	17
2	15	15
2	3	6
2	18	9
1	16	13
1	17	15	Nchan=3; LPF=1 HZ
2	13	15
1	11	15
2	1	15
1	1	15
1	13	1
1	9	15
2	18	16
2	8	16
2	11	16
2	15	13
1	5	15
2	4	16
2	5	12
1	8	12
2	12	1
2	3	1
1	3	15
2	10	15
2	7	9
1	4	10
2	9	16
1	10	11
1	18	4
2	14	15
1	12	3
1	14	1
2	17	2
1	6	5
2	2	16
1	2	7
2	6	12
1	7	11
1	16	1
1	15	15
2	16	3
2	11	15	Nchan=3; LPF=2 HZ
1	8	1
1	1	1
1	18	15
1	2	6
1	12	15
1	15	15
1	3	1
2	1	2
2	13	1
2	2	7
2	7	2
1	13	5
1	11	10
1	14	14
1	7	15
1	4	15
1	17	6
1	16	15
2	15	4
2	10	4
2	5	16
2	16	16
2	14	12
2	17	16
1	5	15
2	8	15
2	18	9
2	12	15
1	10	11
2	6	16
2	3	2
1	6	15
2	4	16
2	9	18
1	9	1
2	13	10	Nchan=3; LPF=4 HZ
1	16	15
2	8	5
2	7	2
2	3	15
2	16	6
2	9	1
2	4	4
2	11	11
1	11	11
1	18	10
1	5	5
1	7	7
2	2	2
1	9	4
2	6	2
1	2	6
1	17	3
2	10	11
2	18	9
1	14	14
2	5	5
1	13	9
2	14	11
2	1	6
1	12	6
1	4	14
1	3	10
1	10	11
1	15	16
1	6	2
1	8	4
2	15	15
1	1	14
2	12	1
2	17	15
1	2	2	Nchan=3; LPF=8 HZ
2	6	6
1	8	4
1	18	18
2	7	2
1	14	14
2	5	1
2	13	18
1	7	7
2	18	18
2	10	11
2	3	6
1	3	4
1	17	3
2	12	15
1	4	4
1	1	14
1	5	5
2	11	11
1	12	1
2	1	6
2	9	9
1	11	11
2	2	6
2	17	2
1	9	9
2	14	11
1	10	11
1	6	6
2	8	8
1	15	15
2	16	16
1	13	9
1	16	16
2	15	6
2	4	8
1	16	16	Nchan=3; LPF=16 HZ
2	2	2
2	4	4
2	15	6
1	15	15
2	9	9
1	5	5
1	8	4
2	10	11
1	14	14
2	13	13
2	14	9
1	11	11
1	6	6
2	6	2
2	5	15
2	1	6
2	18	18
1	17	4
2	3	1
1	3	14
2	12	18
1	9	9
1	4	4
1	13	18
2	8	4
1	18	18
1	10	11
2	11	10
2	16	16
2	7	7
1	2	2
1	1	10
2	17	6
1	12	2
1	7	7
2	3	7	Nchan=3; LPF=64 HZ
1	9	9
2	8	8
1	16	16
1	4	4
1	5	5
1	14	14
2	17	2
2	16	16
2	5	6
1	7	7
2	18	18
2	7	7
1	8	4
2	2	2
2	10	10
1	13	13
1	12	1
2	1	3
2	6	6
1	3	9
2	9	9
1	1	4
2	11	11
1	17	3
1	10	11
2	12	3
2	4	4
1	6	7
1	18	18
2	13	13
2	14	14
2	15	15
1	2	2
1	15	15
1	11	11
1	7	7	Nchan=3; LPF=128 HZ
2	13	18
2	18	18
2	15	15
1	6	7
2	17	17
2	5	15
2	1	6
1	4	8
2	6	2
1	8	8
1	3	9
1	5	5
1	9	9
2	9	9
2	14	14
1	16	16
2	8	8
1	1	9
1	13	18
2	3	6
2	10	11
2	7	7
1	2	2
1	11	11
2	12	6
2	2	2
1	15	15
1	18	18
2	4	9
1	14	11
1	10	11
1	17	2
2	11	14
1	12	7
2	16	16
2	10	11	Nchan=3; LPF=256 HZ
2	12	8
1	15	15
1	8	4
2	1	3
1	4	4
1	6	7
2	2	2
2	5	16
1	18	3
2	7	7
2	18	18
2	8	12
1	5	15
1	12	6
1	1	9
2	4	9
1	7	7
2	14	18
1	11	11
2	3	3
1	17	12
1	13	13
1	2	2
1	9	18
1	3	9
2	16	16
1	10	11
1	16	16
1	14	14
2	17	2
2	11	11
2	15	15
2	13	11
2	9	9
2	6	6
1	4	4	Nchan=3; LPF=512 HZ
2	16	16
2	13	18
1	16	16
1	12	3
2	11	11
1	5	15
1	17	17
2	8	3
1	9	9
1	7	7
2	15	6
2	14	11
2	18	18
1	3	11
1	13	18
2	9	9
1	18	18
2	7	7
2	1	6
2	6	7
2	5	15
1	11	11
2	12	7
1	2	2
1	14	14
2	2	2
1	10	11
1	15	15
2	10	11
1	8	4
2	4	9
2	17	7
1	1	11
2	3	6
1	6	7
2	16	15	Nchan=4; LPF=1 HZ
1	7	4
2	3	15
1	6	6
1	1	1
2	2	16
2	13	1
1	10	11
1	11	4
1	8	15
1	5	4
2	14	16
2	12	15
2	17	15
2	7	2
2	6	15
2	10	1
1	3	1
1	17	4
2	11	15
2	18	4
1	12	8
2	5	3
1	14	4
2	9	8
2	8	15
1	16	15
1	9	1
1	4	15
2	15	16
1	2	15
2	4	12
1	15	6
1	18	14
2	1	16
1	13	13
2	9	5	Nchan=4; LPF=2 HZ
1	7	6
2	10	5
1	9	5
1	2	15
1	5	15
1	11	11
2	18	1
1	13	1
2	12	15
1	10	11
2	17	15
1	17	15
2	14	16
2	1	15
1	15	15
1	1	5
1	6	6
2	3	15
2	2	6
1	4	5
2	4	12
2	13	13
1	3	4
1	18	1
2	6	15
2	7	16
1	14	14
2	11	11
2	8	1
2	16	15
1	12	15
2	5	15
1	8	4
2	15	15
1	16	15
2	10	9	Nchan=4; LPF=4 HZ
2	17	16
2	4	15
1	11	11
1	2	2
2	1	2
2	8	2
1	5	15
1	16	16
2	11	11
1	18	12
1	1	10
2	18	1
2	15	2
1	8	2
1	10	14
2	6	2
1	3	8
1	17	6
2	7	7
2	14	1
1	12	2
2	12	7
1	4	10
1	7	6
2	3	2
1	15	15
2	9	9
1	9	12
2	13	13
1	6	15
2	16	6
1	13	12
1	14	14
2	2	7
2	5	2
2	9	9	Nchan=4; LPF=8 HZ
1	18	12
1	12	2
2	10	10
2	4	1
1	17	6
2	12	7
1	16	16
2	17	7
1	1	11
2	11	11
2	6	6
2	14	4
2	18	12
1	2	2
2	1	13
2	8	12
1	15	15
1	4	1
1	3	10
1	7	7
1	13	12
1	8	8
2	16	15
2	5	5
1	11	11
2	3	6
2	15	6
2	7	7
2	2	2
1	14	14
1	5	5
1	10	11
2	13	12
1	9	12
1	6	2
2	2	2	Nchan=4; LPF=8 HZ
2	8	12
1	17	2
1	4	8
1	14	14
2	11	10
1	10	11
1	8	1
2	5	15
1	18	1
2	18	1
1	15	15
2	6	6
2	7	2
2	10	11
1	13	13
2	12	5
1	11	11
1	9	17
1	2	2
1	3	17
1	1	1
2	15	2
2	9	9
1	7	7
2	13	12
2	3	2
2	17	2
2	4	12
1	5	15
2	1	2
1	12	7
1	6	2
2	16	16
2	14	8
1	16	16
1	15	15	Nchan=4; LPF=32 HZ
1	4	8
1	8	4
1	2	2
2	5	2
1	1	4
2	12	2
1	17	17
1	18	18
2	11	11
2	17	17
2	3	2
1	10	2
2	4	3
2	13	18
2	10	11
2	7	7
2	2	2
2	18	17
2	15	15
1	6	6
2	6	2
1	7	7
2	9	9
1	11	11
1	9	9
2	8	17
2	16	16
1	3	18
1	12	3
1	14	14
1	16	16
2	1	2
1	13	12
2	14	10
1	5	5
2	4	1	Nchan=4; LPF=64 HZ
1	6	2
1	4	8
2	15	15
2	11	10
2	17	8
2	6	6
1	9	8
1	14	11
2	9	8
1	10	11
1	7	7
1	15	15
2	16	15
1	1	12
2	13	12
1	12	4
2	5	15
2	2	2
1	16	15
2	14	4
2	1	2
2	7	6
2	8	12
2	10	10
2	3	4
2	18	18
1	11	11
1	8	8
1	17	3
1	18	17
1	5	15
1	13	12
1	2	2
1	3	17
2	12	2
1	2	6	Nchan=4; LPF=128 HZ
1	4	17
2	8	4
1	16	15
2	18	11
1	11	10
1	3	4
2	5	1
2	17	6
2	9	10
2	1	6
1	5	15
1	8	8
1	6	6
2	16	15
1	15	15
2	4	4
1	18	3
2	2	2
1	17	8
1	9	17
1	1	1
1	14	14
2	15	15
2	11	11
1	13	1
2	13	10
2	14	11
2	12	9
2	10	10
2	7	7
1	10	11
2	3	4
2	6	6
1	7	7
1	12	2
1	16	1	Nchan=4; LPF=256 HZ
1	14	11
1	13	13
1	18	3
1	3	3
1	15	15
1	4	4
1	11	11
1	6	6
1	2	2
2	1	6
2	6	6
2	10	11
1	9	9
2	16	11
2	17	2
1	1	17
1	5	15
2	13	11
2	12	6
1	7	7
2	3	6
2	5	6
2	2	2
2	11	11
1	12	6
2	18	18
2	4	4
1	10	11
2	8	8
2	14	14
2	9	9
1	8	8
2	15	15
1	17	2
2	7	7
2	16	15	Nchan=4; LPF=512 HZ
1	17	17
2	17	17
2	14	18
2	10	10
1	6	7
2	2	2
1	3	9
1	4	4
1	9	9
2	13	9
1	12	3
1	16	18
2	7	7
2	18	9
1	11	14
2	12	17
2	11	10
1	1	9
1	2	2
1	13	18
2	15	15
1	10	11
1	7	7
1	5	5
2	3	6
1	14	11
1	8	4
1	15	15
2	4	6
2	9	9
2	8	8
2	6	6
2	1	1
2	5	4
1	18	9
1	6	6	Nchan=6; LPF=1 HZ
1	8	16
1	14	4
2	12	17
2	13	18
1	16	5
2	8	4
1	12	4
2	15	2
2	1	12
2	7	18
1	1	10
2	16	12
1	10	11
1	4	4
1	5	15
1	13	13
1	15	6
2	9	8
2	3	15
2	10	1
2	18	15
2	4	8
1	18	6
2	11	17
2	5	6
1	17	11
2	17	15
1	3	3
1	2	12
1	11	15
2	6	16
2	14	8
1	7	15
2	2	16
1	9	4
2	2	15	Nchan=6; LPF=2 HZ
1	2	15
1	17	5
1	4	5
2	11	10
1	15	15
1	13	5
2	1	6
1	18	4
2	9	4
2	4	1
2	16	16
2	14	14
2	10	10
1	3	1
1	10	11
2	5	15
1	7	7
2	6	16
1	12	1
1	1	10
2	8	1
1	8	15
2	13	1
2	12	15
2	7	2
1	5	5
1	6	15
1	16	15
2	17	12
2	15	15
1	11	11
2	18	10
2	3	2
1	9	14
1	14	14
1	7	7	Nchan=6; LPF=4 HZ
1	8	4
1	15	15
2	4	4
1	13	13
1	12	5
2	12	15
1	6	2
1	2	6
1	11	11
1	17	4
1	10	10
1	5	1
2	15	15
2	11	11
2	18	14
2	6	6
1	9	9
2	14	11
1	16	16
1	14	14
2	10	10
2	9	9
2	13	12
2	5	6
1	4	5
2	17	16
2	7	7
1	18	10
2	2	15
2	3	2
2	8	12
2	16	15
1	1	14
1	3	8
2	1	10
1	11	11	Nchan=6; LPF=8 HZ
2	4	1
1	4	15
2	15	15
1	9	3
2	8	12
1	6	7
1	15	6
2	1	16
2	11	11
1	13	5
1	2	15
1	5	6
2	13	18
2	17	6
1	8	15
1	1	11
2	7	2
2	14	10
1	14	14
1	16	15
1	10	11
2	10	1
2	18	12
1	17	3
1	18	1
2	3	15
1	3	4
2	16	15
2	2	6
2	12	2
2	9	8
2	6	6
1	7	7
2	5	15
1	12	7
2	6	7	Nchan=6; LPF=16 HZ
1	8	8
1	16	16
2	4	1
1	18	10
2	2	6
1	4	9
1	13	13
1	14	14
1	15	15
1	2	2
2	17	12
2	14	10
1	1	14
1	11	11
2	5	1
2	18	9
2	9	9
2	7	7
2	11	11
1	6	7
2	15	15
2	10	10
2	3	1
1	7	7
2	12	2
1	5	14
1	9	9
1	10	11
2	13	10
1	12	1
2	8	4
1	17	3
2	1	6
2	16	15
1	3	18
2	3	2	Nchan=6; LPF=32 HZ
1	18	17
2	12	12
1	8	7
1	6	2
1	7	6
2	1	10
1	16	1
1	15	15
1	3	12
2	5	9
2	2	2
2	9	18
1	11	11
1	2	6
1	17	7
2	7	2
1	5	15
1	4	2
1	10	11
2	15	15
1	13	12
1	9	4
2	4	12
1	1	1
2	8	11
2	13	17
2	11	10
2	16	15
2	17	8
2	10	10
1	12	2
2	6	7
1	14	14
2	18	17
2	14	12
2	14	11	Nchan=6; LPF=64 HZ
1	14	14
2	4	1
1	7	14
2	1	4
2	12	8
1	9	9
1	8	4
2	2	6
2	13	1
2	17	8
2	15	15
2	11	11
2	18	3
1	16	16
2	9	8
2	10	10
1	11	11
1	3	9
2	16	16
2	3	2
1	13	9
1	17	17
2	5	3
2	6	6
1	2	2
1	4	8
2	8	4
1	18	3
1	15	15
1	5	6
1	1	1
2	7	7
1	10	11
1	12	2
1	6	7
2	14	14	Nchan=6; LPF=128 HZ
2	8	12
2	17	17
2	1	3
2	4	4
2	13	13
1	17	17
1	8	8
1	4	8
1	10	11
1	6	7
2	18	18
1	18	18
1	16	15
2	2	2
2	11	11
2	7	7
2	10	10
1	2	2
2	5	1
1	15	15
1	3	9
2	12	12
2	15	15
1	1	10
2	6	6
2	16	16
1	13	12
1	11	11
2	9	9
1	9	8
1	5	5
1	12	12
1	7	7
2	3	3
1	14	14
2	16	16	Nchan=6; LPF=256 HZ
2	17	17
1	16	16
1	17	17
2	1	3
2	3	1
1	1	3
1	3	9
2	8	4
2	18	18
1	2	2
2	7	7
2	5	12
1	9	9
2	15	15
2	2	2
2	4	4
2	13	13
1	12	1
1	4	4
2	14	14
1	5	5
2	12	1
1	14	14
1	18	18
1	13	13
2	6	6
1	8	4
1	10	11
1	6	7
2	10	11
1	7	7
1	11	11
1	15	16
2	11	11
2	9	9
1	17	8	Nchan=6; LPF=512 HZ
2	13	13
1	8	4
2	14	14
2	16	16
2	17	17
1	11	11
2	1	12
1	12	3
1	14	14
1	9	9
1	6	7
1	16	16
1	18	18
1	13	18
2	10	10
2	15	15
2	7	7
1	5	15
2	4	1
2	3	1
1	7	7
2	5	12
2	9	9
1	1	3
1	2	2
1	4	8
1	3	9
2	6	6
2	12	12
2	11	11
2	2	2
2	8	12
1	10	10
2	18	18
1	15	15
2	10	5	Nchan=8; LPF=1 HZ
2	7	16
1	14	14
1	6	15
1	8	4
2	16	15
2	12	1
2	2	18
1	12	15
1	1	5
2	8	1
2	5	15
2	13	13
1	15	15
1	4	4
1	17	1
2	9	12
1	2	15
1	13	13
1	3	1
2	18	12
2	1	1
1	10	14
1	9	10
1	5	4
2	6	16
1	7	15
2	4	1
2	17	15
2	15	15
2	14	10
1	16	15
1	11	10
1	18	1
2	3	15
2	11	14
1	9	1	Nchan=8; LPF=1 HZ
1	17	5
1	14	14
1	7	11
1	4	4
2	9	13
2	15	10
1	10	11
1	2	15
1	12	4
1	16	15
2	16	15
2	6	6
2	7	9
2	4	4
2	2	15
2	5	1
1	11	14
2	1	11
1	18	14
1	8	5
1	13	11
2	14	14
2	17	15
2	10	1
2	8	13
1	3	14
2	12	15
1	5	3
2	11	14
1	6	15
2	13	10
1	1	1
1	15	15
2	3	11
2	18	14
2	12	4	Nchan=8; LPF=2 HZ
1	13	14
1	10	10
2	17	15
1	7	6
2	6	15
2	5	4
1	6	10
1	15	2
1	16	14
2	13	12
2	15	7
2	1	4
2	4	9
1	9	14
2	9	2
1	18	8
2	11	14
1	12	6
1	1	1
2	10	10
2	16	15
1	3	10
1	2	15
1	8	11
2	8	8
2	14	12
1	11	14
1	17	6
1	14	14
1	5	15
2	3	16
1	4	5
2	2	15
2	18	9
2	7	2
2	15	15	Nchan=8; LPF=4 HZ
1	2	2
1	10	11
1	3	5
2	11	14
2	17	15
2	18	5
2	8	5
2	9	4
2	12	15
1	15	15
1	12	2
2	1	15
1	1	11
1	7	7
2	16	16
2	2	2
1	8	15
1	14	14
1	5	5
1	11	11
1	18	9
2	10	10
2	13	12
1	16	16
2	14	5
2	3	15
1	9	9
2	5	15
1	13	9
1	4	5
2	4	4
1	17	2
2	7	7
2	6	2
1	6	6
2	17	6	Nchan=8; LPF=8 HZ
2	9	14
1	7	7
1	14	14
1	6	6
1	18	11
1	15	15
2	3	2
1	16	16
2	16	15
2	10	10
1	9	4
1	10	10
2	1	1
2	18	12
2	7	7
2	6	2
2	13	10
1	11	11
2	8	14
1	3	1
1	17	4
1	13	12
2	11	11
1	5	15
2	12	6
2	2	2
1	4	5
1	2	2
1	8	8
2	5	6
1	12	7
2	14	10
1	1	11
2	15	15
2	4	6
2	3	1	Nchan=8; LPF=16 HZ
1	7	7
1	16	16
2	9	9
1	8	17
2	18	18
2	6	7
1	9	9
2	2	2
1	4	4
1	18	18
2	4	4
2	11	11
1	10	11
2	13	13
1	17	4
2	15	15
1	5	15
2	17	6
2	7	7
1	14	14
2	16	16
2	14	14
2	12	12
1	1	9
1	13	9
1	3	3
2	5	12
1	11	11
2	10	10
1	12	6
2	1	1
1	2	2
2	8	4
1	6	7
1	15	15
1	2	2	Nchan=8; LPF=32 HZ
2	13	13
1	16	15
2	11	11
1	12	3
2	12	7
2	7	7
1	7	2
2	2	2
2	18	11
1	15	15
1	4	8
1	11	11
2	16	15
1	18	11
1	6	7
2	3	17
1	1	4
2	15	15
1	8	8
2	17	3
1	10	10
2	4	4
1	3	9
2	1	3
1	14	14
1	13	13
2	9	9
2	8	4
2	14	14
1	5	10
2	5	6
1	17	2
1	9	9
2	6	6
2	10	10
1	17	18	Nchan=8; LPF=64 HZ
2	17	6
1	6	7
2	6	6
2	13	18
1	11	11
1	16	16
2	10	11
1	13	18
2	9	9
1	4	4
2	18	18
2	8	4
1	2	2
1	1	4
2	3	3
1	5	15
1	10	11
2	16	16
[truncated: 881 more rows]

[truncated: 1 more sheets: Subject 11]
